# Supplementary material for: Pan-cancer analysis and experimental validation of DTL as a potential diagnosis, prognosis and immunotherapy biomarker
Source: BMC Cancer. 2023 Apr 10;23:328. doi: 10.1186/s12885-023-10755-z (PMC10088150; doi:10.1186/s12885-023-10755-z)
Supplement: Supplementary file 6 — Additional file 6: Table S1. The expression of DTL was significantly correlated with six immune infiltrating cells in cancers which was statistically significant (p<0.05). [file 12885_2023_10755_MOESM6_ESM.xlsx]

## Sheet: Sheet1
	B cells	CD4+ T cells	CD8+ T cells	neutrophils	macrophages cells	dendritic cells
ACC	positive		positive
BLCA			positive	positive	positive	positive
BRCA		negative			negative	negative
CESC					negative
CHOL
COAD	positive		positive	positive	positive	positive
DLBC
ESCA		negative		negative		negative
GBM		negative		negative	negative	negative
HNSC	positive	positive		positive	positive	positive
KICH	positive		positive		positive	positive
KIRC	positive	positive	positive	positive	positive	positive
KIRP		negative			negative
LAML
LGG	positive		positive			positive
LIHC	positive	positive	positive	positive	positive	positive
LUAD	negative	negative		negative
LUSC	negative	negative	negative	negative	negative	negative
MESO	positive			negative		positive
OV		negative
PAAD	positive	negative	positive			positive
PCPG	positive
PRAD	positive	positive	positive	positive	positive	positive
READ	positive		positive	positive
SARC		negative		negative	negative	negative
SKCM		negative				negative
STAD	negative	negative			negative	negative
TGCT	positive	negative				negative
THCA	negative	negative		negative	negative	negative
THYM	positive	positive	positive	negative	positive
UCEC	negative	negative	positive	positive	negative	negative
UCS				negative
UVM		negative	positive	negative
