# Supplementary material for: Pan-cancer analysis and experimental validation of DTL as a potential diagnosis, prognosis and immunotherapy biomarker
Source: BMC Cancer. 2023 Apr 10;23:328. doi: 10.1186/s12885-023-10755-z (PMC10088150; doi:10.1186/s12885-023-10755-z)
Supplement: Supplementary file 7 — Additional file 7: Table S2. GSEA enrichment analysis of the PPI network of the first 100 DTL-related genes. [file 12885_2023_10755_MOESM7_ESM.xlsx]

## Sheet: Sheet1
Term	ES	NES	NP	FDR	FWER
KEGG_OOCYTE_MEIOSIS	-0.6541	-2.2874	0	0	0
KEGG_PYRIMIDINE_METABOLISM	-0.6592	-2.2836	0	0	0
KEGG_CELL_CYCLE	-0.7406	-2.2782	0	0	0
KEGG_RNA_DEGRADATION	-0.726	-2.2286	0	0	0
KEGG_NUCLEOTIDE_EXCISION_REPAIR	-0.7388	-2.1894	0	0	0
KEGG_UBIQUITIN_MEDIATED_PROTEOLYSIS	-0.6112	-2.1802	0	0	0
KEGG_DNA_REPLICATION	-0.9141	-2.1733	0	0	0
KEGG_PROGESTERONE_MEDIATED_OOCYTE_MATURATION	-0.616	-2.1565	0	0.0002	0.001
KEGG_PURINE_METABOLISM	-0.5458	-2.1449	0	0.0002	0.001
KEGG_P53_SIGNALING_PATHWAY	-0.5784	-2.1314	0	0.0005	0.003
KEGG_SPLICEOSOME	-0.7292	-2.1281	0	0.0005	0.003
KEGG_HOMOLOGOUS_RECOMBINATION	-0.8218	-2.1272	0	0.0005	0.004
KEGG_MISMATCH_REPAIR	-0.8546	-2.0829	0	0.0011	0.01
KEGG_ONE_CARBON_POOL_BY_FOLATE	-0.7596	-2.0785	0	0.0011	0.011
KEGG_BASE_EXCISION_REPAIR	-0.7463	-2.0363	0	0.0034	0.025
KEGG_PATHOGENIC_ESCHERICHIA_COLI_INFECTION	-0.6075	-2.0161	0.002	0.0041	0.031
KEGG_AMINOACYL_TRNA_BIOSYNTHESIS	-0.7354	-2.0121	0	0.004	0.033
KEGG_RENAL_CELL_CARCINOMA	-0.5643	-1.9744	0	0.0077	0.063
KEGG_PANCREATIC_CANCER	-0.5638	-1.9686	0	0.0079	0.068
KEGG_N_GLYCAN_BIOSYNTHESIS	-0.6059	-1.9598	0	0.0084	0.072
KEGG_ENDOCYTOSIS	-0.5169	-1.952	0	0.0087	0.076
KEGG_BASAL_TRANSCRIPTION_FACTORS	-0.66	-1.9445	0	0.0095	0.084
KEGG_SMALL_CELL_LUNG_CANCER	-0.5563	-1.9434	0	0.0091	0.084
KEGG_PROSTATE_CANCER	-0.5335	-1.9358	0	0.0094	0.092
KEGG_REGULATION_OF_ACTIN_CYTOSKELETON	-0.5036	-1.9292	0	0.0098	0.096
KEGG_CHRONIC_MYELOID_LEUKEMIA	-0.5612	-1.9194	0	0.0107	0.11
KEGG_FC_GAMMA_R_MEDIATED_PHAGOCYTOSIS	-0.5292	-1.891	0.0021	0.014	0.14
KEGG_GLIOMA	-0.5223	-1.875	0.002	0.0167	0.164
KEGG_ADHERENS_JUNCTION	-0.572	-1.8724	0.0021	0.0164	0.166
KEGG_INSULIN_SIGNALING_PATHWAY	-0.4657	-1.869	0.002	0.0163	0.17
KEGG_LYSINE_DEGRADATION	-0.5857	-1.8624	0	0.0168	0.173
KEGG_PATHWAYS_IN_CANCER	-0.4592	-1.8613	0.002	0.0164	0.174
KEGG_PENTOSE_PHOSPHATE_PATHWAY	-0.6255	-1.8581	0.0056	0.0165	0.181
KEGG_PROTEASOME	-0.7365	-1.8571	0.004	0.0163	0.184
KEGG_NOTCH_SIGNALING_PATHWAY	-0.5685	-1.8474	0.004	0.0174	0.198
KEGG_NON_HOMOLOGOUS_END_JOINING	-0.7218	-1.8465	0.0021	0.017	0.199
KEGG_GLYCOLYSIS_GLUCONEOGENESIS	-0.5375	-1.8118	0	0.023	0.258
KEGG_CYSTEINE_AND_METHIONINE_METABOLISM	-0.5693	-1.8054	0.0041	0.0241	0.271
KEGG_RNA_POLYMERASE	-0.6315	-1.8045	0.0019	0.024	0.275
KEGG_ERBB_SIGNALING_PATHWAY	-0.4942	-1.7943	0	0.0255	0.293
KEGG_ACUTE_MYELOID_LEUKEMIA	-0.5284	-1.7878	0.0119	0.0266	0.308
KEGG_MELANOMA	-0.485	-1.7814	0.004	0.0272	0.319
KEGG_GLYOXYLATE_AND_DICARBOXYLATE_METABOLISM	-0.662	-1.7716	0.006	0.0295	0.342
KEGG_ENDOMETRIAL_CANCER	-0.5321	-1.7552	0.0081	0.0332	0.38
KEGG_MTOR_SIGNALING_PATHWAY	-0.4905	-1.736	0.0147	0.0391	0.422
KEGG_NON_SMALL_CELL_LUNG_CANCER	-0.5069	-1.7294	0.0102	0.0406	0.439
KEGG_EPITHELIAL_CELL_SIGNALING_IN_HELICOBACTER_PYLORI_INFECTION	-0.4753	-1.7258	0.0101	0.0409	0.446
KEGG_GALACTOSE_METABOLISM	-0.5553	-1.7227	0.0039	0.041	0.456
KEGG_COLORECTAL_CANCER	-0.4975	-1.7202	0.0177	0.0413	0.462
KEGG_GAP_JUNCTION	-0.4646	-1.7127	0.0081	0.0435	0.482
KEGG_NEUROTROPHIN_SIGNALING_PATHWAY	-0.4552	-1.7041	0.0235	0.0462	0.509
KEGG_CITRATE_CYCLE_TCA_CYCLE	-0.6413	-1.7027	0.027	0.0457	0.51
KEGG_APOPTOSIS	-0.4596	-1.7025	0.0139	0.0448	0.511
KEGG_BLADDER_CANCER	-0.4715	-1.6873	0.0169	0.05	0.543
KEGG_RIBOFLAVIN_METABOLISM	-0.562	-1.6565	0.0167	0.0622	0.618
KEGG_THYROID_CANCER	-0.5397	-1.6504	0.0274	0.0639	0.632
KEGG_AMYOTROPHIC_LATERAL_SCLEROSIS_ALS	-0.454	-1.6494	0.0119	0.0632	0.636
KEGG_AMINO_SUGAR_AND_NUCLEOTIDE_SUGAR_METABOLISM	-0.4796	-1.6361	0.0457	0.0692	0.663
KEGG_WNT_SIGNALING_PATHWAY	-0.4126	-1.6198	0.0198	0.076	0.686
KEGG_INOSITOL_PHOSPHATE_METABOLISM	-0.4725	-1.6075	0.0318	0.0804	0.708
KEGG_DORSO_VENTRAL_AXIS_FORMATION	-0.5356	-1.606	0.0283	0.0799	0.713
KEGG_SPHINGOLIPID_METABOLISM	-0.4815	-1.6024	0.0321	0.0803	0.715
KEGG_GLYCOSAMINOGLYCAN_BIOSYNTHESIS_KERATAN_SULFATE	-0.5677	-1.5872	0.0455	0.0878	0.742
KEGG_TIGHT_JUNCTION	-0.4186	-1.5789	0.0282	0.0917	0.76
KEGG_FOCAL_ADHESION	-0.4474	-1.5766	0.048	0.0917	0.762
KEGG_VALINE_LEUCINE_AND_ISOLEUCINE_BIOSYNTHESIS	-0.6731	-1.5706	0.0474	0.0939	0.77
KEGG_NOD_LIKE_RECEPTOR_SIGNALING_PATHWAY	-0.4657	-1.5685	0.0598	0.0936	0.775
KEGG_CYTOSOLIC_DNA_SENSING_PATHWAY	-0.4501	-1.5651	0.0561	0.0939	0.778
KEGG_BIOSYNTHESIS_OF_UNSATURATED_FATTY_ACIDS	-0.533	-1.5586	0.0488	0.0962	0.79
KEGG_STEROID_BIOSYNTHESIS	-0.5984	-1.5585	0.064	0.0949	0.79
KEGG_VIBRIO_CHOLERAE_INFECTION	-0.431	-1.5513	0.0424	0.0977	0.798
KEGG_FRUCTOSE_AND_MANNOSE_METABOLISM	-0.4619	-1.5505	0.043	0.0969	0.798
KEGG_PROTEIN_EXPORT	-0.583	-1.5462	0.086	0.0976	0.806
KEGG_ALANINE_ASPARTATE_AND_GLUTAMATE_METABOLISM	-0.458	-1.5374	0.0284	0.1014	0.818
KEGG_TGF_BETA_SIGNALING_PATHWAY	-0.4204	-1.5345	0.0424	0.1017	0.82
KEGG_RIG_I_LIKE_RECEPTOR_SIGNALING_PATHWAY	-0.4197	-1.5314	0.0511	0.1017	0.821
KEGG_AXON_GUIDANCE	-0.4084	-1.5312	0.0431	0.1005	0.821
KEGG_TOLL_LIKE_RECEPTOR_SIGNALING_PATHWAY	-0.4294	-1.5305	0.062	0.0997	0.822
KEGG_HUNTINGTONS_DISEASE	-0.4396	-1.5175	0.0694	0.1063	0.848
KEGG_MAPK_SIGNALING_PATHWAY	-0.3575	-1.516	0.0391	0.1056	0.848
KEGG_T_CELL_RECEPTOR_SIGNALING_PATHWAY	-0.4424	-1.5101	0.0766	0.1076	0.853
KEGG_ALZHEIMERS_DISEASE	-0.4102	-1.4551	0.1207	0.1411	0.903
KEGG_PHOSPHATIDYLINOSITOL_SIGNALING_SYSTEM	-0.4007	-1.4482	0.0849	0.1444	0.91
KEGG_TYPE_II_DIABETES_MELLITUS	-0.4007	-1.4397	0.0571	0.1484	0.918
KEGG_SNARE_INTERACTIONS_IN_VESICULAR_TRANSPORT	-0.4213	-1.434	0.0913	0.1514	0.922
KEGG_PYRUVATE_METABOLISM	-0.4502	-1.4242	0.0966	0.1571	0.925
KEGG_PRION_DISEASES	-0.4385	-1.4162	0.0867	0.1611	0.933
KEGG_NICOTINATE_AND_NICOTINAMIDE_METABOLISM	-0.4246	-1.4148	0.0915	0.1606	0.934
KEGG_TERPENOID_BACKBONE_BIOSYNTHESIS	-0.5735	-1.4117	0.1161	0.1611	0.937
KEGG_LONG_TERM_POTENTIATION	-0.371	-1.4115	0.0833	0.1595	0.937
KEGG_REGULATION_OF_AUTOPHAGY	-0.4376	-1.407	0.0851	0.1612	0.94
KEGG_STARCH_AND_SUCROSE_METABOLISM	-0.4148	-1.4054	0.0733	0.161	0.943
KEGG_PANTOTHENATE_AND_COA_BIOSYNTHESIS	-0.4687	-1.4026	0.1012	0.1613	0.945
KEGG_GLYCOSAMINOGLYCAN_BIOSYNTHESIS_CHONDROITIN_SULFATE	-0.4811	-1.3909	0.1283	0.169	0.95
KEGG_GLYCOSYLPHOSPHATIDYLINOSITOL_GPI_ANCHOR_BIOSYNTHESIS	-0.4824	-1.3875	0.1311	0.17	0.952
KEGG_CHEMOKINE_SIGNALING_PATHWAY	-0.3705	-1.3707	0.1332	0.1809	0.96
KEGG_MELANOGENESIS	-0.3436	-1.3623	0.083	0.1863	0.967
KEGG_NATURAL_KILLER_CELL_MEDIATED_CYTOTOXICITY	-0.3741	-1.3544	0.1431	0.191	0.97
KEGG_SELENOAMINO_ACID_METABOLISM	-0.4398	-1.3524	0.144	0.1908	0.971
KEGG_ADIPOCYTOKINE_SIGNALING_PATHWAY	-0.3742	-1.3483	0.1127	0.192	0.973
KEGG_DRUG_METABOLISM_OTHER_ENZYMES	-0.3834	-1.3274	0.1145	0.207	0.978
KEGG_FOLATE_BIOSYNTHESIS	-0.5259	-1.3207	0.1439	0.2108	0.981
KEGG_GLYCOSAMINOGLYCAN_BIOSYNTHESIS_HEPARAN_SULFATE	-0.4091	-1.3003	0.1414	0.2274	0.988
KEGG_B_CELL_RECEPTOR_SIGNALING_PATHWAY	-0.384	-1.2936	0.2036	0.2313	0.988
KEGG_GLYCOSPHINGOLIPID_BIOSYNTHESIS_LACTO_AND_NEOLACTO_SERIES	-0.3967	-1.2868	0.1768	0.2355	0.99
KEGG_VEGF_SIGNALING_PATHWAY	-0.3285	-1.2844	0.171	0.2354	0.99
KEGG_GLUTATHIONE_METABOLISM	-0.4021	-1.2671	0.1992	0.2488	0.993
KEGG_GNRH_SIGNALING_PATHWAY	-0.3174	-1.2468	0.1784	0.2666	0.994
KEGG_BETA_ALANINE_METABOLISM	-0.3913	-1.2291	0.2012	0.2815	0.995
KEGG_GLYCEROLIPID_METABOLISM	-0.3348	-1.22	0.1846	0.2879	0.995
KEGG_FC_EPSILON_RI_SIGNALING_PATHWAY	-0.3258	-1.2023	0.2158	0.3052	0.995
KEGG_VASOPRESSIN_REGULATED_WATER_REABSORPTION	-0.3681	-1.2005	0.2297	0.3042	0.995
KEGG_JAK_STAT_SIGNALING_PATHWAY	-0.3064	-1.1917	0.2321	0.3113	0.995
KEGG_LONG_TERM_DEPRESSION	-0.3021	-1.1909	0.2269	0.3094	0.995
KEGG_ABC_TRANSPORTERS	-0.3351	-1.1882	0.2209	0.3095	0.995
KEGG_BUTANOATE_METABOLISM	-0.3724	-1.1724	0.2632	0.3236	0.996
KEGG_PARKINSONS_DISEASE	-0.3956	-1.1554	0.3475	0.3393	0.997
KEGG_HEDGEHOG_SIGNALING_PATHWAY	-0.3186	-1.1348	0.2661	0.3611	0.998
KEGG_PORPHYRIN_AND_CHLOROPHYLL_METABOLISM	-0.3459	-1.1195	0.2943	0.3759	0.999
KEGG_ECM_RECEPTOR_INTERACTION	-0.3556	-1.1111	0.3649	0.3824	0.999
KEGG_ARRHYTHMOGENIC_RIGHT_VENTRICULAR_CARDIOMYOPATHY_ARVC	-0.3183	-1.1024	0.3294	0.3902	1
KEGG_GLYCEROPHOSPHOLIPID_METABOLISM	-0.2762	-1.0966	0.3263	0.3941	1
KEGG_ANTIGEN_PROCESSING_AND_PRESENTATION	-0.34	-1.0906	0.362	0.3979	1
KEGG_LEUKOCYTE_TRANSENDOTHELIAL_MIGRATION	-0.3003	-1.079	0.3491	0.4095	1
KEGG_ARGININE_AND_PROLINE_METABOLISM	-0.3069	-1.0598	0.3805	0.43	1
KEGG_GLYCINE_SERINE_AND_THREONINE_METABOLISM	-0.3299	-1.0372	0.4038	0.4565	1
KEGG_PROPANOATE_METABOLISM	-0.3516	-1.0338	0.4291	0.4574	1
KEGG_VIRAL_MYOCARDITIS	-0.3236	-1.0201	0.4385	0.4718	1
KEGG_SYSTEMIC_LUPUS_ERYTHEMATOSUS	-0.2992	-1.0182	0.4384	0.4706	1
KEGG_O_GLYCAN_BIOSYNTHESIS	-0.3237	-1.0106	0.4444	0.4768	1
KEGG_LIMONENE_AND_PINENE_DEGRADATION	-0.4205	-0.9932	0.4585	0.4966	1
KEGG_OTHER_GLYCAN_DEGRADATION	-0.3779	-0.9712	0.498	0.5234	1
KEGG_OXIDATIVE_PHOSPHORYLATION	-0.3269	-0.9503	0.5159	0.5489	1
KEGG_LYSOSOME	-0.2718	-0.9237	0.5219	0.5832	1
KEGG_PEROXISOME	-0.2596	-0.9176	0.5597	0.5878	1
KEGG_GLYCOSPHINGOLIPID_BIOSYNTHESIS_GLOBO_SERIES	-0.3299	-0.8965	0.5919	0.6136	1
KEGG_VALINE_LEUCINE_AND_ISOLEUCINE_DEGRADATION	-0.2995	-0.8882	0.5774	0.6206	1
KEGG_HYPERTROPHIC_CARDIOMYOPATHY_HCM	-0.236	-0.8693	0.6426	0.6439	1
KEGG_ETHER_LIPID_METABOLISM	-0.2461	-0.8682	0.6693	0.641	1
KEGG_CIRCADIAN_RHYTHM_MAMMAL	-0.3374	-0.8637	0.6056	0.6431	1
KEGG_TYROSINE_METABOLISM	-0.246	-0.8544	0.6621	0.6519	1
KEGG_CALCIUM_SIGNALING_PATHWAY	-0.1969	-0.8465	0.7217	0.6585	1
KEGG_PHENYLALANINE_METABOLISM	-0.3031	-0.8436	0.6332	0.6584	1
KEGG_DILATED_CARDIOMYOPATHY	-0.2303	-0.8362	0.6921	0.6651	1
KEGG_VASCULAR_SMOOTH_MUSCLE_CONTRACTION	-0.2124	-0.8265	0.7099	0.6742	1
KEGG_LEISHMANIA_INFECTION	-0.2695	-0.817	0.6444	0.684	1
KEGG_PENTOSE_AND_GLUCURONATE_INTERCONVERSIONS	-0.2775	-0.7962	0.7238	0.7102	1
KEGG_PRIMARY_IMMUNODEFICIENCY	-0.2935	-0.7494	0.6934	0.7731	1
KEGG_TRYPTOPHAN_METABOLISM	-0.2187	-0.742	0.8286	0.7786	1
KEGG_BASAL_CELL_CARCINOMA	-0.2056	-0.7245	0.8429	0.7965	1
KEGG_PPAR_SIGNALING_PATHWAY	-0.1903	-0.7123	0.9037	0.8071	1
KEGG_SULFUR_METABOLISM	-0.2587	-0.6879	0.8591	0.8313	1
KEGG_OLFACTORY_TRANSDUCTION	-0.1457	-0.4603	0.9959	0.9854	1
KEGG_STEROID_HORMONE_BIOSYNTHESIS	0.1367	0.4131	1	0.9937	1
KEGG_TASTE_TRANSDUCTION	0.1955	0.5985	0.9125	0.9486	1
KEGG_CYTOKINE_CYTOKINE_RECEPTOR_INTERACTION	0.1585	0.6022	0.9304	0.9762	1
KEGG_GLYCOSAMINOGLYCAN_DEGRADATION	0.2253	0.6598	0.8803	0.9468	1
KEGG_ASCORBATE_AND_ALDARATE_METABOLISM	0.2431	0.665	0.8743	0.9723	1
KEGG_RETINOL_METABOLISM	0.213	0.7061	0.8786	0.9482	1
KEGG_CELL_ADHESION_MOLECULES_CAMS	0.2121	0.7315	0.7463	0.9433	1
KEGG_NEUROACTIVE_LIGAND_RECEPTOR_INTERACTION	0.1852	0.7869	0.8583	0.8824	1
KEGG_RENIN_ANGIOTENSIN_SYSTEM	0.2876	0.8029	0.7276	0.8883	1
KEGG_CARDIAC_MUSCLE_CONTRACTION	0.2392	0.8667	0.6556	0.8003	0.999
KEGG_TYPE_I_DIABETES_MELLITUS	0.3244	0.8694	0.5683	0.8304	0.999
KEGG_GRAFT_VERSUS_HOST_DISEASE	0.3637	0.8825	0.5663	0.8427	0.999
KEGG_MATURITY_ONSET_DIABETES_OF_THE_YOUNG	0.3211	0.8986	0.5745	0.8489	0.999
KEGG_METABOLISM_OF_XENOBIOTICS_BY_CYTOCHROME_P450	0.286	0.9494	0.5069	0.7847	0.999
KEGG_FATTY_ACID_METABOLISM	0.304	0.9583	0.486	0.8073	0.999
KEGG_NITROGEN_METABOLISM	0.3165	1.0045	0.4369	0.7502	0.999
KEGG_RIBOSOME	0.4733	1.0634	0.4509	0.6716	0.999
KEGG_PROXIMAL_TUBULE_BICARBONATE_RECLAMATION	0.3501	1.0805	0.3505	0.6768	0.999
KEGG_HISTIDINE_METABOLISM	0.3363	1.0991	0.3347	0.6814	0.999
KEGG_AUTOIMMUNE_THYROID_DISEASE	0.4071	1.1397	0.3288	0.6418	0.999
KEGG_ALLOGRAFT_REJECTION	0.4905	1.1542	0.3476	0.6587	0.998
KEGG_DRUG_METABOLISM_CYTOCHROME_P450	0.3457	1.155	0.2766	0.7116	0.998
KEGG_TAURINE_AND_HYPOTAURINE_METABOLISM	0.4668	1.1723	0.2653	0.7308	0.997
KEGG_ALDOSTERONE_REGULATED_SODIUM_REABSORPTION	0.3437	1.2074	0.202	0.7108	0.995
KEGG_HEMATOPOIETIC_CELL_LINEAGE	0.4097	1.2798	0.2423	0.5983	0.982
KEGG_COMPLEMENT_AND_COAGULATION_CASCADES	0.3975	1.3155	0.1598	0.5831	0.972
KEGG_GLYCOSPHINGOLIPID_BIOSYNTHESIS_GANGLIO_SERIES	0.476	1.3335	0.1578	0.6185	0.969
KEGG_PRIMARY_BILE_ACID_BIOSYNTHESIS	0.5045	1.4062	0.0757	0.5233	0.936
KEGG_INTESTINAL_IMMUNE_NETWORK_FOR_IGA_PRODUCTION	0.566	1.4724	0.1502	0.4541	0.88
KEGG_ALPHA_LINOLENIC_ACID_METABOLISM	0.5145	1.5153	0.0502	0.4525	0.828
KEGG_ASTHMA	0.7135	1.7226	0.0432	0.1467	0.439
KEGG_ARACHIDONIC_ACID_METABOLISM	0.5044	1.8	0.006	0.1134	0.285
KEGG_LINOLEIC_ACID_METABOLISM	0.5937	1.8087	0.0059	0.2089	0.274
HALLMARK_G2M_CHECKPOINT	-0.8332	-2.3581	0	0	0
HALLMARK_MTORC1_SIGNALING	-0.6946	-2.2892	0	0	0
HALLMARK_E2F_TARGETS	-0.8494	-2.2824	0	0	0
HALLMARK_MITOTIC_SPINDLE	-0.6781	-2.2439	0	0.0004	0.001
HALLMARK_GLYCOLYSIS	-0.5691	-2.1481	0	0.0012	0.004
HALLMARK_PI3K_AKT_MTOR_SIGNALING	-0.5724	-2.1277	0	0.001	0.004
HALLMARK_DNA_REPAIR	-0.6261	-2.1248	0	0.0009	0.004
HALLMARK_MYC_TARGETS_V1	-0.7737	-2.1201	0	0.0008	0.004
HALLMARK_UNFOLDED_PROTEIN_RESPONSE	-0.6138	-2.0379	0	0.0031	0.017
HALLMARK_UV_RESPONSE_UP	-0.5021	-2.0136	0	0.0043	0.025
HALLMARK_MYC_TARGETS_V2	-0.7781	-1.9632	0	0.0062	0.036
HALLMARK_SPERMATOGENESIS	-0.4993	-1.9041	0	0.0121	0.067
HALLMARK_PROTEIN_SECRETION	-0.5735	-1.8744	0.0062	0.0142	0.076
HALLMARK_HYPOXIA	-0.4432	-1.7753	0.0061	0.0307	0.149
HALLMARK_ANDROGEN_RESPONSE	-0.4836	-1.7688	0.0083	0.0302	0.157
HALLMARK_APICAL_JUNCTION	-0.4435	-1.6975	0.0227	0.0498	0.245
HALLMARK_CHOLESTEROL_HOMEOSTASIS	-0.4763	-1.6532	0.0309	0.0644	0.305
HALLMARK_APOPTOSIS	-0.4224	-1.6393	0.03	0.0666	0.32
HALLMARK_APICAL_SURFACE	-0.4527	-1.6017	0.0212	0.0793	0.353
HALLMARK_ESTROGEN_RESPONSE_LATE	-0.3705	-1.5923	0.0041	0.0793	0.362
HALLMARK_INTERFERON_ALPHA_RESPONSE	-0.5693	-1.576	0.1107	0.0849	0.387
HALLMARK_REACTIVE_OXYGEN_SPECIES_PATHWAY	-0.4949	-1.5488	0.0705	0.0944	0.421
HALLMARK_WNT_BETA_CATENIN_SIGNALING	-0.4614	-1.4954	0.0653	0.1197	0.492
HALLMARK_INTERFERON_GAMMA_RESPONSE	-0.4724	-1.482	0.1451	0.1227	0.507
HALLMARK_COMPLEMENT	-0.3799	-1.4719	0.0984	0.1232	0.523
HALLMARK_IL2_STAT5_SIGNALING	-0.3568	-1.452	0.0842	0.1305	0.552
HALLMARK_ESTROGEN_RESPONSE_EARLY	-0.348	-1.4459	0.0657	0.1295	0.561
HALLMARK_ADIPOGENESIS	-0.3666	-1.4294	0.1159	0.1364	0.587
HALLMARK_TGF_BETA_SIGNALING	-0.4452	-1.4282	0.1127	0.1324	0.588
HALLMARK_OXIDATIVE_PHOSPHORYLATION	-0.4843	-1.4095	0.1839	0.1383	0.602
HALLMARK_UV_RESPONSE_DN	-0.3812	-1.3989	0.1218	0.1401	0.615
HALLMARK_NOTCH_SIGNALING	-0.4345	-1.3982	0.0921	0.136	0.615
HALLMARK_PEROXISOME	-0.3549	-1.3639	0.1245	0.1523	0.655
HALLMARK_FATTY_ACID_METABOLISM	-0.348	-1.3358	0.1529	0.165	0.684
HALLMARK_HEME_METABOLISM	-0.3169	-1.3313	0.1167	0.1627	0.687
HALLMARK_EPITHELIAL_MESENCHYMAL_TRANSITION	-0.4033	-1.2516	0.2658	0.2172	0.764
HALLMARK_P53_PATHWAY	-0.3004	-1.2298	0.2021	0.2296	0.782
HALLMARK_TNFA_SIGNALING_VIA_NFKB	-0.3553	-1.212	0.2709	0.2387	0.797
HALLMARK_ANGIOGENESIS	-0.3729	-1.1901	0.2345	0.2497	0.81
HALLMARK_XENOBIOTIC_METABOLISM	-0.2892	-1.1819	0.2325	0.2506	0.819
HALLMARK_INFLAMMATORY_RESPONSE	-0.3241	-1.154	0.314	0.2685	0.842
HALLMARK_HEDGEHOG_SIGNALING	-0.3444	-1.1383	0.2744	0.2745	0.852
HALLMARK_KRAS_SIGNALING_UP	-0.2738	-1.1306	0.3022	0.2747	0.856
HALLMARK_IL6_JAK_STAT3_SIGNALING	-0.3464	-1.1296	0.3386	0.2691	0.856
HALLMARK_ALLOGRAFT_REJECTION	-0.3501	-1.1271	0.3696	0.2652	0.858
HALLMARK_KRAS_SIGNALING_DN	-0.1542	-0.6817	0.9895	0.804	0.989
HALLMARK_PANCREAS_BETA_CELLS	0.176	0.5611	0.9801	0.9229	0.993
HALLMARK_BILE_ACID_METABOLISM	0.1968	0.8048	0.7641	0.841	0.977
HALLMARK_MYOGENESIS	0.203	0.8069	0.7214	1	0.977
HALLMARK_COAGULATION	0.2444	0.9064	0.5638	1	0.961
