# Supplementary material for: Pan-cancer analysis and experimental validation of DTL as a potential diagnosis, prognosis and immunotherapy biomarker
Source: BMC Cancer. 2023 Apr 10;23:328. doi: 10.1186/s12885-023-10755-z (PMC10088150; doi:10.1186/s12885-023-10755-z)
Supplement: Supplementary file 8 — Additional file 8: Table S3. GO enrichment analysis of the PPI network of the first 100 DTL-related genes. [file 12885_2023_10755_MOESM8_ESM.xlsx]

## Sheet: Sheet1
#node	identifier	category	term ID	term description
ARHGAP11A	9606.ENSP00000355090	GO Process	GO:0007154	Cell communication
ARHGAP11A	9606.ENSP00000355090	GO Process	GO:0007165	Signal transduction
ARHGAP11A	9606.ENSP00000355090	GO Process	GO:0009966	Regulation of signal transduction
ARHGAP11A	9606.ENSP00000355090	GO Process	GO:0009987	Cellular process
ARHGAP11A	9606.ENSP00000355090	GO Process	GO:0010646	Regulation of cell communication
ARHGAP11A	9606.ENSP00000355090	GO Process	GO:0023051	Regulation of signaling
ARHGAP11A	9606.ENSP00000355090	GO Process	GO:0023052	Signaling
ARHGAP11A	9606.ENSP00000355090	GO Process	GO:0043085	Positive regulation of catalytic activity
ARHGAP11A	9606.ENSP00000355090	GO Process	GO:0043087	Regulation of gtpase activity
ARHGAP11A	9606.ENSP00000355090	GO Process	GO:0043547	Positive regulation of gtpase activity
ARHGAP11A	9606.ENSP00000355090	GO Process	GO:0044093	Positive regulation of molecular function
ARHGAP11A	9606.ENSP00000355090	GO Process	GO:0048583	Regulation of response to stimulus
ARHGAP11A	9606.ENSP00000355090	GO Process	GO:0050789	Regulation of biological process
ARHGAP11A	9606.ENSP00000355090	GO Process	GO:0050790	Regulation of catalytic activity
ARHGAP11A	9606.ENSP00000355090	GO Process	GO:0050794	Regulation of cellular process
ARHGAP11A	9606.ENSP00000355090	GO Process	GO:0050896	Response to stimulus
ARHGAP11A	9606.ENSP00000355090	GO Process	GO:0051056	Regulation of small gtpase mediated signal transduction
ARHGAP11A	9606.ENSP00000355090	GO Process	GO:0051336	Regulation of hydrolase activity
ARHGAP11A	9606.ENSP00000355090	GO Process	GO:0051345	Positive regulation of hydrolase activity
ARHGAP11A	9606.ENSP00000355090	GO Process	GO:0051716	Cellular response to stimulus
ARHGAP11A	9606.ENSP00000355090	GO Process	GO:0065007	Biological regulation
ARHGAP11A	9606.ENSP00000355090	GO Process	GO:0065009	Regulation of molecular function
ARHGAP11A	9606.ENSP00000355090	GO Process	GO:1902531	Regulation of intracellular signal transduction
ARHGAP11A	9606.ENSP00000355090	GO Function	GO:0005096	GTPase activator activity
ARHGAP11A	9606.ENSP00000355090	GO Function	GO:0008047	Enzyme activator activity
ARHGAP11A	9606.ENSP00000355090	GO Function	GO:0030234	Enzyme regulator activity
ARHGAP11A	9606.ENSP00000355090	GO Function	GO:0030695	GTPase regulator activity
ARHGAP11A	9606.ENSP00000355090	GO Function	GO:0060589	Nucleoside-triphosphatase regulator activity
ARHGAP11A	9606.ENSP00000355090	GO Function	GO:0098772	Molecular function regulator
ARHGAP11A	9606.ENSP00000355090	GO Component	GO:0005622	Intracellular
ARHGAP11A	9606.ENSP00000355090	GO Component	GO:0005737	Cytoplasm
ARHGAP11A	9606.ENSP00000355090	GO Component	GO:0005829	Cytosol
ARHGAP11A	9606.ENSP00000355090	GO Component	GO:0110165	Cellular anatomical entity
ARHGAP11A	9606.ENSP00000355090	STRING clusters	CL:4847	Mitotic Spindle Checkpoint, and mitotic nuclear division
ARHGAP11A	9606.ENSP00000355090	STRING clusters	CL:4849	Mitotic Spindle Checkpoint, and mitotic nuclear division
ARHGAP11A	9606.ENSP00000355090	STRING clusters	CL:4850	Mixed, incl. condensed chromosome, centromeric region, and kinesin motor, catalytic domain. atpase.
ARHGAP11A	9606.ENSP00000355090	STRING clusters	CL:4853	Mixed, incl. condensed chromosome, centromeric region, and kinesin motor, catalytic domain. atpase.
ARHGAP11A	9606.ENSP00000355090	STRING clusters	CL:4854	Mixed, incl. condensed chromosome, centromeric region, and kinesin motor, catalytic domain. atpase.
ARHGAP11A	9606.ENSP00000355090	STRING clusters	CL:4856	Mixed, incl. mitotic sister chromatid segregation, and gastric cancer network 1
ARHGAP11A	9606.ENSP00000355090	STRING clusters	CL:4858	Mixed, incl. mitotic sister chromatid segregation, and gastric cancer network 1
ARHGAP11A	9606.ENSP00000355090	STRING clusters	CL:4860	Mixed, incl. mitotic sister chromatid segregation, and gastric cancer network 1
ARHGAP11A	9606.ENSP00000355090	STRING clusters	CL:4861	Mitotic nuclear division, and gastric cancer network 1
ARHGAP11A	9606.ENSP00000355090	STRING clusters	CL:4863	Mixed, incl. mitotic cytokinesis, and gastric cancer network 1
ARHGAP11A	9606.ENSP00000355090	Reactome	HSA-162582	Signal Transduction
ARHGAP11A	9606.ENSP00000355090	Reactome	HSA-194315	Signaling by Rho GTPases
ARHGAP11A	9606.ENSP00000355090	Reactome	HSA-194840	Rho GTPase cycle
ARHGAP11A	9606.ENSP00000355090	TISSUES	BTO:0000000	Tissues, cell types and enzyme sources
ARHGAP11A	9606.ENSP00000355090	TISSUES	BTO:0000042	Animal
ARHGAP11A	9606.ENSP00000355090	COMPARTMENTS	GOCC:0005622	Intracellular
ARHGAP11A	9606.ENSP00000355090	COMPARTMENTS	GOCC:0005634	Nucleus
ARHGAP11A	9606.ENSP00000355090	COMPARTMENTS	GOCC:0005737	Cytoplasm
ARHGAP11A	9606.ENSP00000355090	COMPARTMENTS	GOCC:0005829	Cytosol
ARHGAP11A	9606.ENSP00000355090	COMPARTMENTS	GOCC:0043226	Organelle
ARHGAP11A	9606.ENSP00000355090	COMPARTMENTS	GOCC:0043227	Membrane-bounded organelle
ARHGAP11A	9606.ENSP00000355090	COMPARTMENTS	GOCC:0043229	Intracellular organelle
ARHGAP11A	9606.ENSP00000355090	COMPARTMENTS	GOCC:0043231	Intracellular membrane-bounded organelle
ARHGAP11A	9606.ENSP00000355090	COMPARTMENTS	GOCC:0110165	Cellular anatomical entity
ARHGAP11A	9606.ENSP00000355090	Monarch HPO	EFO:0004870	Sleep measurement
ARHGAP11A	9606.ENSP00000355090	UniProt Keywords	KW-0025	Alternative splicing
ARHGAP11A	9606.ENSP00000355090	UniProt Keywords	KW-0343	GTPase activation
ARHGAP11A	9606.ENSP00000355090	UniProt Keywords	KW-0597	Phosphoprotein
ARHGAP11A	9606.ENSP00000355090	UniProt Keywords	KW-0621	Polymorphism
ARHGAP11A	9606.ENSP00000355090	Pfam	PF00620	RhoGAP domain
ARHGAP11A	9606.ENSP00000355090	InterPro	IPR000198	Rho GTPase-activating protein domain
ARHGAP11A	9606.ENSP00000355090	InterPro	IPR008936	Rho GTPase activation protein
ARHGAP11A	9606.ENSP00000355090	InterPro	IPR042869	Rho GTPase-activating protein 11
ARHGAP11A	9606.ENSP00000355090	SMART	SM00324	GTPase-activator protein for Rho-like GTPases
ASPM	9606.ENSP00000356379	GO Process	GO:0000003	Reproduction
ASPM	9606.ENSP00000356379	GO Process	GO:0000212	Meiotic spindle organization
ASPM	9606.ENSP00000356379	GO Process	GO:0000226	Microtubule cytoskeleton organization
ASPM	9606.ENSP00000356379	GO Process	GO:0000280	Nuclear division
ASPM	9606.ENSP00000356379	GO Process	GO:0001764	Neuron migration
ASPM	9606.ENSP00000356379	GO Process	GO:0002052	Positive regulation of neuroblast proliferation
ASPM	9606.ENSP00000356379	GO Process	GO:0003006	Developmental process involved in reproduction
ASPM	9606.ENSP00000356379	GO Process	GO:0006928	Movement of cell or subcellular component
ASPM	9606.ENSP00000356379	GO Process	GO:0006996	Organelle organization
ASPM	9606.ENSP00000356379	GO Process	GO:0007010	Cytoskeleton organization
ASPM	9606.ENSP00000356379	GO Process	GO:0007017	Microtubule-based process
ASPM	9606.ENSP00000356379	GO Process	GO:0007049	Cell cycle
ASPM	9606.ENSP00000356379	GO Process	GO:0007051	Spindle organization
ASPM	9606.ENSP00000356379	GO Process	GO:0007275	Multicellular organism development
ASPM	9606.ENSP00000356379	GO Process	GO:0007276	Gamete generation
ASPM	9606.ENSP00000356379	GO Process	GO:0007281	Germ cell development
ASPM	9606.ENSP00000356379	GO Process	GO:0007283	Spermatogenesis
ASPM	9606.ENSP00000356379	GO Process	GO:0007292	Female gamete generation
ASPM	9606.ENSP00000356379	GO Process	GO:0007399	Nervous system development
ASPM	9606.ENSP00000356379	GO Process	GO:0007405	Neuroblast proliferation
ASPM	9606.ENSP00000356379	GO Process	GO:0007417	Central nervous system development
ASPM	9606.ENSP00000356379	GO Process	GO:0007420	Brain development
ASPM	9606.ENSP00000356379	GO Process	GO:0007548	Sex differentiation
ASPM	9606.ENSP00000356379	GO Process	GO:0008283	Cell population proliferation
ASPM	9606.ENSP00000356379	GO Process	GO:0008284	Positive regulation of cell population proliferation
ASPM	9606.ENSP00000356379	GO Process	GO:0008406	Gonad development
ASPM	9606.ENSP00000356379	GO Process	GO:0008584	Male gonad development
ASPM	9606.ENSP00000356379	GO Process	GO:0009786	Regulation of asymmetric cell division
ASPM	9606.ENSP00000356379	GO Process	GO:0009966	Regulation of signal transduction
ASPM	9606.ENSP00000356379	GO Process	GO:0009967	Positive regulation of signal transduction
ASPM	9606.ENSP00000356379	GO Process	GO:0009987	Cellular process
ASPM	9606.ENSP00000356379	GO Process	GO:0010646	Regulation of cell communication
ASPM	9606.ENSP00000356379	GO Process	GO:0010647	Positive regulation of cell communication
ASPM	9606.ENSP00000356379	GO Process	GO:0010720	Positive regulation of cell development
ASPM	9606.ENSP00000356379	GO Process	GO:0010721	Negative regulation of cell development
ASPM	9606.ENSP00000356379	GO Process	GO:0016043	Cellular component organization
ASPM	9606.ENSP00000356379	GO Process	GO:0016477	Cell migration
ASPM	9606.ENSP00000356379	GO Process	GO:0017145	Stem cell division
ASPM	9606.ENSP00000356379	GO Process	GO:0019827	Stem cell population maintenance
ASPM	9606.ENSP00000356379	GO Process	GO:0019953	Sexual reproduction
ASPM	9606.ENSP00000356379	GO Process	GO:0021537	Telencephalon development
ASPM	9606.ENSP00000356379	GO Process	GO:0021543	Pallium development
ASPM	9606.ENSP00000356379	GO Process	GO:0021872	Forebrain generation of neurons
ASPM	9606.ENSP00000356379	GO Process	GO:0021873	Forebrain neuroblast division
ASPM	9606.ENSP00000356379	GO Process	GO:0021987	Cerebral cortex development
ASPM	9606.ENSP00000356379	GO Process	GO:0022008	Neurogenesis
ASPM	9606.ENSP00000356379	GO Process	GO:0022402	Cell cycle process
ASPM	9606.ENSP00000356379	GO Process	GO:0022412	Cellular process involved in reproduction in multicellular organism
ASPM	9606.ENSP00000356379	GO Process	GO:0022414	Reproductive process
ASPM	9606.ENSP00000356379	GO Process	GO:0022607	Cellular component assembly
ASPM	9606.ENSP00000356379	GO Process	GO:0023051	Regulation of signaling
ASPM	9606.ENSP00000356379	GO Process	GO:0023056	Positive regulation of signaling
ASPM	9606.ENSP00000356379	GO Process	GO:0030111	Regulation of wnt signaling pathway
ASPM	9606.ENSP00000356379	GO Process	GO:0030154	Cell differentiation
ASPM	9606.ENSP00000356379	GO Process	GO:0030177	Positive regulation of wnt signaling pathway
ASPM	9606.ENSP00000356379	GO Process	GO:0030900	Forebrain development
ASPM	9606.ENSP00000356379	GO Process	GO:0032501	Multicellular organismal process
ASPM	9606.ENSP00000356379	GO Process	GO:0032502	Developmental process
ASPM	9606.ENSP00000356379	GO Process	GO:0032504	Multicellular organism reproduction
ASPM	9606.ENSP00000356379	GO Process	GO:0040007	Growth
ASPM	9606.ENSP00000356379	GO Process	GO:0040011	Locomotion
ASPM	9606.ENSP00000356379	GO Process	GO:0042127	Regulation of cell population proliferation
ASPM	9606.ENSP00000356379	GO Process	GO:0044085	Cellular component biogenesis
ASPM	9606.ENSP00000356379	GO Process	GO:0044703	Multi-organism reproductive process
ASPM	9606.ENSP00000356379	GO Process	GO:0045137	Development of primary sexual characteristics
ASPM	9606.ENSP00000356379	GO Process	GO:0045595	Regulation of cell differentiation
ASPM	9606.ENSP00000356379	GO Process	GO:0045596	Negative regulation of cell differentiation
ASPM	9606.ENSP00000356379	GO Process	GO:0045597	Positive regulation of cell differentiation
ASPM	9606.ENSP00000356379	GO Process	GO:0045664	Regulation of neuron differentiation
ASPM	9606.ENSP00000356379	GO Process	GO:0045665	Negative regulation of neuron differentiation
ASPM	9606.ENSP00000356379	GO Process	GO:0045769	Negative regulation of asymmetric cell division
ASPM	9606.ENSP00000356379	GO Process	GO:0046546	Development of primary male sexual characteristics
ASPM	9606.ENSP00000356379	GO Process	GO:0046661	Male sex differentiation
ASPM	9606.ENSP00000356379	GO Process	GO:0048232	Male gamete generation
ASPM	9606.ENSP00000356379	GO Process	GO:0048285	Organelle fission
ASPM	9606.ENSP00000356379	GO Process	GO:0048468	Cell development
ASPM	9606.ENSP00000356379	GO Process	GO:0048477	Oogenesis
ASPM	9606.ENSP00000356379	GO Process	GO:0048513	Animal organ development
ASPM	9606.ENSP00000356379	GO Process	GO:0048518	Positive regulation of biological process
ASPM	9606.ENSP00000356379	GO Process	GO:0048519	Negative regulation of biological process
ASPM	9606.ENSP00000356379	GO Process	GO:0048522	Positive regulation of cellular process
ASPM	9606.ENSP00000356379	GO Process	GO:0048523	Negative regulation of cellular process
ASPM	9606.ENSP00000356379	GO Process	GO:0048583	Regulation of response to stimulus
ASPM	9606.ENSP00000356379	GO Process	GO:0048584	Positive regulation of response to stimulus
ASPM	9606.ENSP00000356379	GO Process	GO:0048589	Developmental growth
ASPM	9606.ENSP00000356379	GO Process	GO:0048608	Reproductive structure development
ASPM	9606.ENSP00000356379	GO Process	GO:0048609	Multicellular organismal reproductive process
ASPM	9606.ENSP00000356379	GO Process	GO:0048699	Generation of neurons
ASPM	9606.ENSP00000356379	GO Process	GO:0048731	System development
ASPM	9606.ENSP00000356379	GO Process	GO:0048856	Anatomical structure development
ASPM	9606.ENSP00000356379	GO Process	GO:0048869	Cellular developmental process
ASPM	9606.ENSP00000356379	GO Process	GO:0048870	Cell motility
ASPM	9606.ENSP00000356379	GO Process	GO:0050767	Regulation of neurogenesis
ASPM	9606.ENSP00000356379	GO Process	GO:0050768	Negative regulation of neurogenesis
ASPM	9606.ENSP00000356379	GO Process	GO:0050769	Positive regulation of neurogenesis
ASPM	9606.ENSP00000356379	GO Process	GO:0050789	Regulation of biological process
ASPM	9606.ENSP00000356379	GO Process	GO:0050793	Regulation of developmental process
ASPM	9606.ENSP00000356379	GO Process	GO:0050794	Regulation of cellular process
ASPM	9606.ENSP00000356379	GO Process	GO:0051093	Negative regulation of developmental process
ASPM	9606.ENSP00000356379	GO Process	GO:0051094	Positive regulation of developmental process
ASPM	9606.ENSP00000356379	GO Process	GO:0051179	Localization
ASPM	9606.ENSP00000356379	GO Process	GO:0051225	Spindle assembly
ASPM	9606.ENSP00000356379	GO Process	GO:0051235	Maintenance of location
ASPM	9606.ENSP00000356379	GO Process	GO:0051239	Regulation of multicellular organismal process
ASPM	9606.ENSP00000356379	GO Process	GO:0051240	Positive regulation of multicellular organismal process
ASPM	9606.ENSP00000356379	GO Process	GO:0051241	Negative regulation of multicellular organismal process
ASPM	9606.ENSP00000356379	GO Process	GO:0051301	Cell division
ASPM	9606.ENSP00000356379	GO Process	GO:0051302	Regulation of cell division
ASPM	9606.ENSP00000356379	GO Process	GO:0051321	Meiotic cell cycle
ASPM	9606.ENSP00000356379	GO Process	GO:0051445	Regulation of meiotic cell cycle
ASPM	9606.ENSP00000356379	GO Process	GO:0051640	Organelle localization
ASPM	9606.ENSP00000356379	GO Process	GO:0051641	Cellular localization
ASPM	9606.ENSP00000356379	GO Process	GO:0051642	Centrosome localization
ASPM	9606.ENSP00000356379	GO Process	GO:0051651	Maintenance of location in cell
ASPM	9606.ENSP00000356379	GO Process	GO:0051653	Spindle localization
ASPM	9606.ENSP00000356379	GO Process	GO:0051657	Maintenance of organelle location
ASPM	9606.ENSP00000356379	GO Process	GO:0051661	Maintenance of centrosome location
ASPM	9606.ENSP00000356379	GO Process	GO:0051674	Localization of cell
ASPM	9606.ENSP00000356379	GO Process	GO:0051704	Multi-organism process
ASPM	9606.ENSP00000356379	GO Process	GO:0051726	Regulation of cell cycle
ASPM	9606.ENSP00000356379	GO Process	GO:0051782	Negative regulation of cell division
ASPM	9606.ENSP00000356379	GO Process	GO:0051960	Regulation of nervous system development
ASPM	9606.ENSP00000356379	GO Process	GO:0051961	Negative regulation of nervous system development
ASPM	9606.ENSP00000356379	GO Process	GO:0051962	Positive regulation of nervous system development
ASPM	9606.ENSP00000356379	GO Process	GO:0055057	Neuroblast division
ASPM	9606.ENSP00000356379	GO Process	GO:0060284	Regulation of cell development
ASPM	9606.ENSP00000356379	GO Process	GO:0060322	Head development
ASPM	9606.ENSP00000356379	GO Process	GO:0060828	Regulation of canonical wnt signaling pathway
ASPM	9606.ENSP00000356379	GO Process	GO:0061351	Neural precursor cell proliferation
ASPM	9606.ENSP00000356379	GO Process	GO:0061458	Reproductive system development
ASPM	9606.ENSP00000356379	GO Process	GO:0061842	Microtubule organizing center localization
ASPM	9606.ENSP00000356379	GO Process	GO:0065007	Biological regulation
ASPM	9606.ENSP00000356379	GO Process	GO:0065008	Regulation of biological quality
ASPM	9606.ENSP00000356379	GO Process	GO:0070925	Organelle assembly
ASPM	9606.ENSP00000356379	GO Process	GO:0071840	Cellular component organization or biogenesis
ASPM	9606.ENSP00000356379	GO Process	GO:0072089	Stem cell proliferation
ASPM	9606.ENSP00000356379	GO Process	GO:0072091	Regulation of stem cell proliferation
ASPM	9606.ENSP00000356379	GO Process	GO:0090263	Positive regulation of canonical wnt signaling pathway
ASPM	9606.ENSP00000356379	GO Process	GO:0090306	Spindle assembly involved in meiosis
ASPM	9606.ENSP00000356379	GO Process	GO:0097150	Neuronal stem cell population maintenance
ASPM	9606.ENSP00000356379	GO Process	GO:0098727	Maintenance of cell number
ASPM	9606.ENSP00000356379	GO Process	GO:0140013	Meiotic nuclear division
ASPM	9606.ENSP00000356379	GO Process	GO:1902692	Regulation of neuroblast proliferation
ASPM	9606.ENSP00000356379	GO Process	GO:1903046	Meiotic cell cycle process
ASPM	9606.ENSP00000356379	GO Process	GO:2000026	Regulation of multicellular organismal development
ASPM	9606.ENSP00000356379	GO Process	GO:2000177	Regulation of neural precursor cell proliferation
ASPM	9606.ENSP00000356379	GO Process	GO:2000179	Positive regulation of neural precursor cell proliferation
ASPM	9606.ENSP00000356379	GO Process	GO:2000241	Regulation of reproductive process
ASPM	9606.ENSP00000356379	GO Process	GO:2000648	Positive regulation of stem cell proliferation
ASPM	9606.ENSP00000356379	GO Function	GO:0005488	Binding
ASPM	9606.ENSP00000356379	GO Function	GO:0005515	Protein binding
ASPM	9606.ENSP00000356379	GO Function	GO:0005516	Calmodulin binding
ASPM	9606.ENSP00000356379	GO Component	GO:0000922	Spindle pole
ASPM	9606.ENSP00000356379	GO Component	GO:0005622	Intracellular
ASPM	9606.ENSP00000356379	GO Component	GO:0005634	Nucleus
ASPM	9606.ENSP00000356379	GO Component	GO:0005737	Cytoplasm
ASPM	9606.ENSP00000356379	GO Component	GO:0005813	Centrosome
ASPM	9606.ENSP00000356379	GO Component	GO:0005815	Microtubule organizing center
ASPM	9606.ENSP00000356379	GO Component	GO:0005819	Spindle
ASPM	9606.ENSP00000356379	GO Component	GO:0005856	Cytoskeleton
ASPM	9606.ENSP00000356379	GO Component	GO:0005874	Microtubule
ASPM	9606.ENSP00000356379	GO Component	GO:0005886	Plasma membrane
ASPM	9606.ENSP00000356379	GO Component	GO:0015630	Microtubule cytoskeleton
ASPM	9606.ENSP00000356379	GO Component	GO:0016020	Membrane
ASPM	9606.ENSP00000356379	GO Component	GO:0016324	Apical plasma membrane
ASPM	9606.ENSP00000356379	GO Component	GO:0030496	Midbody
ASPM	9606.ENSP00000356379	GO Component	GO:0036449	Microtubule minus-end
ASPM	9606.ENSP00000356379	GO Component	GO:0043226	Organelle
ASPM	9606.ENSP00000356379	GO Component	GO:0043227	Membrane-bounded organelle
ASPM	9606.ENSP00000356379	GO Component	GO:0043228	Non-membrane-bounded organelle
ASPM	9606.ENSP00000356379	GO Component	GO:0043229	Intracellular organelle
ASPM	9606.ENSP00000356379	GO Component	GO:0043231	Intracellular membrane-bounded organelle
ASPM	9606.ENSP00000356379	GO Component	GO:0043232	Intracellular non-membrane-bounded organelle
ASPM	9606.ENSP00000356379	GO Component	GO:0045177	Apical part of cell
ASPM	9606.ENSP00000356379	GO Component	GO:0071944	Cell periphery
ASPM	9606.ENSP00000356379	GO Component	GO:0072686	Mitotic spindle
ASPM	9606.ENSP00000356379	GO Component	GO:0072687	Meiotic spindle
ASPM	9606.ENSP00000356379	GO Component	GO:0097431	Mitotic spindle pole
ASPM	9606.ENSP00000356379	GO Component	GO:0098590	Plasma membrane region
ASPM	9606.ENSP00000356379	GO Component	GO:0099080	Supramolecular complex
ASPM	9606.ENSP00000356379	GO Component	GO:0099081	Supramolecular polymer
ASPM	9606.ENSP00000356379	GO Component	GO:0099512	Supramolecular fiber
ASPM	9606.ENSP00000356379	GO Component	GO:0099513	Polymeric cytoskeletal fiber
ASPM	9606.ENSP00000356379	GO Component	GO:0110165	Cellular anatomical entity
ASPM	9606.ENSP00000356379	GO Component	GO:1990752	Microtubule end
ASPM	9606.ENSP00000356379	STRING clusters	CL:4847	Mitotic Spindle Checkpoint, and mitotic nuclear division
ASPM	9606.ENSP00000356379	STRING clusters	CL:4849	Mitotic Spindle Checkpoint, and mitotic nuclear division
ASPM	9606.ENSP00000356379	STRING clusters	CL:4850	Mixed, incl. condensed chromosome, centromeric region, and kinesin motor, catalytic domain. atpase.
ASPM	9606.ENSP00000356379	STRING clusters	CL:4853	Mixed, incl. condensed chromosome, centromeric region, and kinesin motor, catalytic domain. atpase.
ASPM	9606.ENSP00000356379	STRING clusters	CL:4854	Mixed, incl. condensed chromosome, centromeric region, and kinesin motor, catalytic domain. atpase.
ASPM	9606.ENSP00000356379	STRING clusters	CL:4856	Mixed, incl. mitotic sister chromatid segregation, and gastric cancer network 1
ASPM	9606.ENSP00000356379	STRING clusters	CL:4858	Mixed, incl. mitotic sister chromatid segregation, and gastric cancer network 1
ASPM	9606.ENSP00000356379	STRING clusters	CL:4860	Mixed, incl. mitotic sister chromatid segregation, and gastric cancer network 1
ASPM	9606.ENSP00000356379	STRING clusters	CL:4861	Mitotic nuclear division, and gastric cancer network 1
ASPM	9606.ENSP00000356379	STRING clusters	CL:4863	Mixed, incl. mitotic cytokinesis, and gastric cancer network 1
ASPM	9606.ENSP00000356379	STRING clusters	CL:4867	Mixed, incl. mitotic cytokinesis, and gastric cancer network 1
ASPM	9606.ENSP00000356379	STRING clusters	CL:4869	Mixed, incl. spindle midzone assembly, and gastric cancer network 1
ASPM	9606.ENSP00000356379	STRING clusters	CL:4870	Mixed, incl. g2/m dna replication checkpoint, and gastric cancer network 1
ASPM	9606.ENSP00000356379	STRING clusters	CL:4873	Mixed, incl. mitotic chromosome movement towards spindle pole, and stromme syndrome
ASPM	9606.ENSP00000356379	STRING clusters	CL:4876	Mixed, incl. meiotic spindle checkpoint, and autosomal dominant microcephaly
ASPM	9606.ENSP00000356379	DISEASES	DOID:0050155	Sensory system disease
ASPM	9606.ENSP00000356379	DISEASES	DOID:0050177	Monogenic disease
ASPM	9606.ENSP00000356379	DISEASES	DOID:0050736	Autosomal dominant disease
ASPM	9606.ENSP00000356379	DISEASES	DOID:0050737	Autosomal recessive disease
ASPM	9606.ENSP00000356379	DISEASES	DOID:0050739	Autosomal genetic disease
ASPM	9606.ENSP00000356379	DISEASES	DOID:0060037	Developmental disorder of mental health
ASPM	9606.ENSP00000356379	DISEASES	DOID:0060038	Specific developmental disorder
ASPM	9606.ENSP00000356379	DISEASES	DOID:0070280	Primary autosomal recessive microcephaly 5
ASPM	9606.ENSP00000356379	DISEASES	DOID:0070290	Primary autosomal recessive microcephaly 6
ASPM	9606.ENSP00000356379	DISEASES	DOID:0070296	Primary autosomal recessive microcephaly
ASPM	9606.ENSP00000356379	DISEASES	DOID:0070297	Primary microcephaly
ASPM	9606.ENSP00000356379	DISEASES	DOID:0080015	Physical disorder
ASPM	9606.ENSP00000356379	DISEASES	DOID:1059	Intellectual disability
ASPM	9606.ENSP00000356379	DISEASES	DOID:10871	Age related macular degeneration
ASPM	9606.ENSP00000356379	DISEASES	DOID:10907	Microcephaly
ASPM	9606.ENSP00000356379	DISEASES	DOID:150	Disease of mental health
ASPM	9606.ENSP00000356379	DISEASES	DOID:2007	Degeneration of macula and posterior pole
ASPM	9606.ENSP00000356379	DISEASES	DOID:2490	Congenital nervous system abnormality
ASPM	9606.ENSP00000356379	DISEASES	DOID:4	Disease
ASPM	9606.ENSP00000356379	DISEASES	DOID:4448	Macular degeneration
ASPM	9606.ENSP00000356379	DISEASES	DOID:5614	Eye disease
ASPM	9606.ENSP00000356379	DISEASES	DOID:5679	Retinal disease
ASPM	9606.ENSP00000356379	DISEASES	DOID:630	Genetic disease
ASPM	9606.ENSP00000356379	DISEASES	DOID:7	Disease of anatomical entity
ASPM	9606.ENSP00000356379	DISEASES	DOID:8466	Retinal degeneration
ASPM	9606.ENSP00000356379	DISEASES	DOID:863	Nervous system disease
ASPM	9606.ENSP00000356379	DISEASES	DOID:9799	Eye degenerative disease
ASPM	9606.ENSP00000356379	TISSUES	BTO:0000000	Tissues, cell types and enzyme sources
ASPM	9606.ENSP00000356379	TISSUES	BTO:0000032	Colonic adenocarcinoma cell
ASPM	9606.ENSP00000356379	TISSUES	BTO:0000035	Colorectal adenocarcinoma cell
ASPM	9606.ENSP00000356379	TISSUES	BTO:0000042	Animal
ASPM	9606.ENSP00000356379	TISSUES	BTO:0000176	Carcinoma cell
ASPM	9606.ENSP00000356379	TISSUES	BTO:0000193	Rectal cancer cell
ASPM	9606.ENSP00000356379	TISSUES	BTO:0000415	Epithelioma cell
ASPM	9606.ENSP00000356379	TISSUES	BTO:0000586	Colonic cancer cell
ASPM	9606.ENSP00000356379	TISSUES	BTO:0000604	Adenocarcinoma cell
ASPM	9606.ENSP00000356379	TISSUES	BTO:0001533	Gastrointestinal cancer cell
ASPM	9606.ENSP00000356379	COMPARTMENTS	GOCC:0000922	Spindle pole
ASPM	9606.ENSP00000356379	COMPARTMENTS	GOCC:0005622	Intracellular
ASPM	9606.ENSP00000356379	COMPARTMENTS	GOCC:0005819	Spindle
ASPM	9606.ENSP00000356379	COMPARTMENTS	GOCC:0005856	Cytoskeleton
ASPM	9606.ENSP00000356379	COMPARTMENTS	GOCC:0005874	Microtubule
ASPM	9606.ENSP00000356379	COMPARTMENTS	GOCC:0015630	Microtubule cytoskeleton
ASPM	9606.ENSP00000356379	COMPARTMENTS	GOCC:0036449	Microtubule minus-end
ASPM	9606.ENSP00000356379	COMPARTMENTS	GOCC:0043226	Organelle
ASPM	9606.ENSP00000356379	COMPARTMENTS	GOCC:0043228	Non-membrane-bounded organelle
ASPM	9606.ENSP00000356379	COMPARTMENTS	GOCC:0043229	Intracellular organelle
ASPM	9606.ENSP00000356379	COMPARTMENTS	GOCC:0043232	Intracellular non-membrane-bounded organelle
ASPM	9606.ENSP00000356379	COMPARTMENTS	GOCC:0072686	Mitotic spindle
ASPM	9606.ENSP00000356379	COMPARTMENTS	GOCC:0097431	Mitotic spindle pole
ASPM	9606.ENSP00000356379	COMPARTMENTS	GOCC:0099080	Supramolecular complex
ASPM	9606.ENSP00000356379	COMPARTMENTS	GOCC:0099081	Supramolecular polymer
ASPM	9606.ENSP00000356379	COMPARTMENTS	GOCC:0099512	Supramolecular fiber
ASPM	9606.ENSP00000356379	COMPARTMENTS	GOCC:0099513	Polymeric cytoskeletal fiber
ASPM	9606.ENSP00000356379	COMPARTMENTS	GOCC:0110165	Cellular anatomical entity
ASPM	9606.ENSP00000356379	COMPARTMENTS	GOCC:1990752	Microtubule end
ASPM	9606.ENSP00000356379	Monarch HPO	EFO:0004634	Coagulation factor measurement
ASPM	9606.ENSP00000356379	Monarch HPO	HP:0000009	Functional abnormality of the bladder
ASPM	9606.ENSP00000356379	Monarch HPO	HP:0000014	Abnormality of the bladder
ASPM	9606.ENSP00000356379	Monarch HPO	HP:0000069	Abnormality of the ureter
ASPM	9606.ENSP00000356379	Monarch HPO	HP:0000076	Vesicoureteral reflux
ASPM	9606.ENSP00000356379	Monarch HPO	HP:0000077	Abnormality of the kidney
ASPM	9606.ENSP00000356379	Monarch HPO	HP:0000079	Abnormality of the urinary system
ASPM	9606.ENSP00000356379	Monarch HPO	HP:0000104	Renal agenesis
ASPM	9606.ENSP00000356379	Monarch HPO	HP:0000118	Phenotypic abnormality
ASPM	9606.ENSP00000356379	Monarch HPO	HP:0000122	Unilateral renal agenesis
ASPM	9606.ENSP00000356379	Monarch HPO	HP:0000152	Abnormality of head or neck
ASPM	9606.ENSP00000356379	Monarch HPO	HP:0000153	Abnormality of the mouth
ASPM	9606.ENSP00000356379	Monarch HPO	HP:0000219	Thin upper lip vermilion
ASPM	9606.ENSP00000356379	Monarch HPO	HP:0000233	Thin vermilion border
ASPM	9606.ENSP00000356379	Monarch HPO	HP:0000234	Abnormality of the head
ASPM	9606.ENSP00000356379	Monarch HPO	HP:0000252	Microcephaly
ASPM	9606.ENSP00000356379	Monarch HPO	HP:0000271	Abnormality of the face
ASPM	9606.ENSP00000356379	Monarch HPO	HP:0000290	Abnormality of the forehead
ASPM	9606.ENSP00000356379	Monarch HPO	HP:0000315	Abnormality of the orbital region
ASPM	9606.ENSP00000356379	Monarch HPO	HP:0000340	Sloping forehead
ASPM	9606.ENSP00000356379	Monarch HPO	HP:0000341	Narrow forehead
ASPM	9606.ENSP00000356379	Monarch HPO	HP:0000364	Hearing abnormality
ASPM	9606.ENSP00000356379	Monarch HPO	HP:0000365	Hearing impairment
ASPM	9606.ENSP00000356379	Monarch HPO	HP:0000478	Abnormality of the eye
ASPM	9606.ENSP00000356379	Monarch HPO	HP:0000520	Proptosis
ASPM	9606.ENSP00000356379	Monarch HPO	HP:0000534	Abnormal eyebrow morphology
ASPM	9606.ENSP00000356379	Monarch HPO	HP:0000582	Upslanted palpebral fissure
ASPM	9606.ENSP00000356379	Monarch HPO	HP:0000598	Abnormality of the ear
ASPM	9606.ENSP00000356379	Monarch HPO	HP:0000707	Abnormality of the nervous system
ASPM	9606.ENSP00000356379	Monarch HPO	HP:0000708	Behavioral abnormality
ASPM	9606.ENSP00000356379	Monarch HPO	HP:0000736	Short attention span
ASPM	9606.ENSP00000356379	Monarch HPO	HP:0000750	Delayed speech and language development
ASPM	9606.ENSP00000356379	Monarch HPO	HP:0000752	Hyperactivity
ASPM	9606.ENSP00000356379	Monarch HPO	HP:0000924	Abnormality of the skeletal system
ASPM	9606.ENSP00000356379	Monarch HPO	HP:0000929	Abnormal skull morphology
ASPM	9606.ENSP00000356379	Monarch HPO	HP:0001249	Intellectual disability
ASPM	9606.ENSP00000356379	Monarch HPO	HP:0001250	Seizure
ASPM	9606.ENSP00000356379	Monarch HPO	HP:0001263	Global developmental delay
ASPM	9606.ENSP00000356379	Monarch HPO	HP:0001270	Motor delay
ASPM	9606.ENSP00000356379	Monarch HPO	HP:0001273	Abnormal corpus callosum morphology
ASPM	9606.ENSP00000356379	Monarch HPO	HP:0001274	Agenesis of corpus callosum
ASPM	9606.ENSP00000356379	Monarch HPO	HP:0001302	Pachygyria
ASPM	9606.ENSP00000356379	Monarch HPO	HP:0001321	Cerebellar hypoplasia
ASPM	9606.ENSP00000356379	Monarch HPO	HP:0001347	Hyperreflexia
ASPM	9606.ENSP00000356379	Monarch HPO	HP:0001507	Growth abnormality
ASPM	9606.ENSP00000356379	Monarch HPO	HP:0001510	Growth delay
ASPM	9606.ENSP00000356379	Monarch HPO	HP:0001574	Abnormality of the integument
ASPM	9606.ENSP00000356379	Monarch HPO	HP:0001595	Abnormal hair morphology
ASPM	9606.ENSP00000356379	Monarch HPO	HP:0002011	Morphological central nervous system abnormality
ASPM	9606.ENSP00000356379	Monarch HPO	HP:0002060	Abnormal cerebral morphology
ASPM	9606.ENSP00000356379	Monarch HPO	HP:0002079	Hypoplasia of the corpus callosum
ASPM	9606.ENSP00000356379	Monarch HPO	HP:0002119	Ventriculomegaly
ASPM	9606.ENSP00000356379	Monarch HPO	HP:0002167	Neurological speech impairment
ASPM	9606.ENSP00000356379	Monarch HPO	HP:0002269	Abnormality of neuronal migration
ASPM	9606.ENSP00000356379	Monarch HPO	HP:0002282	Gray matter heterotopia
ASPM	9606.ENSP00000356379	Monarch HPO	HP:0002472	Small cerebral cortex
ASPM	9606.ENSP00000356379	Monarch HPO	HP:0002500	Abnormal cerebral white matter morphology
ASPM	9606.ENSP00000356379	Monarch HPO	HP:0002536	Abnormal cortical gyration
ASPM	9606.ENSP00000356379	Monarch HPO	HP:0002538	Abnormal cerebral cortex morphology
ASPM	9606.ENSP00000356379	Monarch HPO	HP:0002539	Cortical dysplasia
ASPM	9606.ENSP00000356379	Monarch HPO	HP:0002553	Highly arched eyebrow
ASPM	9606.ENSP00000356379	Monarch HPO	HP:0003103	Abnormal cortical bone morphology
ASPM	9606.ENSP00000356379	Monarch HPO	HP:0003330	Abnormal bone structure
ASPM	9606.ENSP00000356379	Monarch HPO	HP:0004322	Short stature
ASPM	9606.ENSP00000356379	Monarch HPO	HP:0006872	Cerebral hypoplasia
ASPM	9606.ENSP00000356379	Monarch HPO	HP:0007018	Attention deficit hyperactivity disorder
ASPM	9606.ENSP00000356379	Monarch HPO	HP:0007333	Hypoplasia of the frontal lobes
ASPM	9606.ENSP00000356379	Monarch HPO	HP:0007360	Aplasia/Hypoplasia of the cerebellum
ASPM	9606.ENSP00000356379	Monarch HPO	HP:0007370	Aplasia/Hypoplasia of the corpus callosum
ASPM	9606.ENSP00000356379	Monarch HPO	HP:0008678	Renal hypoplasia/aplasia
ASPM	9606.ENSP00000356379	Monarch HPO	HP:0009879	Simplified gyral pattern
ASPM	9606.ENSP00000356379	Monarch HPO	HP:0010864	Intellectual disability, severe
ASPM	9606.ENSP00000356379	Monarch HPO	HP:0011138	Abnormality of skin adnexa morphology
ASPM	9606.ENSP00000356379	Monarch HPO	HP:0011446	Abnormality of higher mental function
ASPM	9606.ENSP00000356379	Monarch HPO	HP:0011842	Abnormal skeletal morphology
ASPM	9606.ENSP00000356379	Monarch HPO	HP:0012210	Abnormal renal morphology
ASPM	9606.ENSP00000356379	Monarch HPO	HP:0012443	Abnormality of brain morphology
ASPM	9606.ENSP00000356379	Monarch HPO	HP:0012638	Abnormal nervous system physiology
ASPM	9606.ENSP00000356379	Monarch HPO	HP:0012758	Neurodevelopmental delay
ASPM	9606.ENSP00000356379	Monarch HPO	HP:0012759	Neurodevelopmental abnormality
ASPM	9606.ENSP00000356379	Monarch HPO	HP:0025634	Abnormal ureter physiology
ASPM	9606.ENSP00000356379	Monarch HPO	HP:0030669	Abnormal ocular adnexa morphology
ASPM	9606.ENSP00000356379	Monarch HPO	HP:0031826	Abnormal reflex
ASPM	9606.ENSP00000356379	Monarch HPO	HP:0032039	Abnormality of the ocular adnexa
ASPM	9606.ENSP00000356379	Monarch HPO	HP:0100022	Abnormality of movement
ASPM	9606.ENSP00000356379	Monarch HPO	HP:0100543	Cognitive impairment
ASPM	9606.ENSP00000356379	Monarch HPO	HP:0100547	Abnormality of forebrain morphology
ASPM	9606.ENSP00000356379	UniProt Keywords	KW-0025	Alternative splicing
ASPM	9606.ENSP00000356379	UniProt Keywords	KW-0112	Calmodulin-binding
ASPM	9606.ENSP00000356379	UniProt Keywords	KW-0131	Cell cycle
ASPM	9606.ENSP00000356379	UniProt Keywords	KW-0132	Cell division
ASPM	9606.ENSP00000356379	UniProt Keywords	KW-0175	Coiled coil
ASPM	9606.ENSP00000356379	UniProt Keywords	KW-0206	Cytoskeleton
ASPM	9606.ENSP00000356379	UniProt Keywords	KW-0225	Disease mutation
ASPM	9606.ENSP00000356379	UniProt Keywords	KW-0498	Mitosis
ASPM	9606.ENSP00000356379	UniProt Keywords	KW-0539	Nucleus
ASPM	9606.ENSP00000356379	UniProt Keywords	KW-0597	Phosphoprotein
ASPM	9606.ENSP00000356379	UniProt Keywords	KW-0621	Polymorphism
ASPM	9606.ENSP00000356379	UniProt Keywords	KW-0677	Repeat
ASPM	9606.ENSP00000356379	UniProt Keywords	KW-0905	Primary microcephaly
ASPM	9606.ENSP00000356379	UniProt Keywords	KW-0963	Cytoplasm
ASPM	9606.ENSP00000356379	UniProt Keywords	KW-0991	Mental retardation
ASPM	9606.ENSP00000356379	UniProt Keywords	KW-9995	Disease
ASPM	9606.ENSP00000356379	Pfam	PF00307	Calponin homology (CH) domain
ASPM	9606.ENSP00000356379	Pfam	PF00612	IQ calmodulin-binding motif
ASPM	9606.ENSP00000356379	Pfam	PF11971	CAMSAP CH domain
ASPM	9606.ENSP00000356379	Pfam	PF15780	Abnormal spindle-like microcephaly-assocd, ASPM-SPD-2-Hydin
ASPM	9606.ENSP00000356379	InterPro	IPR000048	IQ motif, EF-hand binding site
ASPM	9606.ENSP00000356379	InterPro	IPR001715	Calponin homology domain
ASPM	9606.ENSP00000356379	InterPro	IPR011989	Armadillo-like helical
ASPM	9606.ENSP00000356379	InterPro	IPR013783	Immunoglobulin-like fold
ASPM	9606.ENSP00000356379	InterPro	IPR016024	Armadillo-type fold
ASPM	9606.ENSP00000356379	InterPro	IPR027417	P-loop containing nucleoside triphosphate hydrolase
ASPM	9606.ENSP00000356379	InterPro	IPR029955	Abnormal spindle-like microcephaly-associated protein
ASPM	9606.ENSP00000356379	InterPro	IPR031549	Abnormal spindle-like microcephaly-associated protein, ASH domain
ASPM	9606.ENSP00000356379	InterPro	IPR036872	CH domain superfamily
ASPM	9606.ENSP00000356379	SMART	SM00015	Short calmodulin-binding motif containing conserved Ile and Gln residues.
ASPM	9606.ENSP00000356379	SMART	SM00033	Calponin homology domain
ATAD2	9606.ENSP00000287394	GO Process	GO:0006325	Chromatin organization
ATAD2	9606.ENSP00000287394	GO Process	GO:0006355	Regulation of transcription, dna-templated
ATAD2	9606.ENSP00000287394	GO Process	GO:0006357	Regulation of transcription by rna polymerase ii
ATAD2	9606.ENSP00000287394	GO Process	GO:0006996	Organelle organization
ATAD2	9606.ENSP00000287394	GO Process	GO:0009889	Regulation of biosynthetic process
ATAD2	9606.ENSP00000287394	GO Process	GO:0009891	Positive regulation of biosynthetic process
ATAD2	9606.ENSP00000287394	GO Process	GO:0009893	Positive regulation of metabolic process
ATAD2	9606.ENSP00000287394	GO Process	GO:0009987	Cellular process
ATAD2	9606.ENSP00000287394	GO Process	GO:0010468	Regulation of gene expression
ATAD2	9606.ENSP00000287394	GO Process	GO:0010556	Regulation of macromolecule biosynthetic process
ATAD2	9606.ENSP00000287394	GO Process	GO:0010557	Positive regulation of macromolecule biosynthetic process
ATAD2	9606.ENSP00000287394	GO Process	GO:0010604	Positive regulation of macromolecule metabolic process
ATAD2	9606.ENSP00000287394	GO Process	GO:0010628	Positive regulation of gene expression
ATAD2	9606.ENSP00000287394	GO Process	GO:0010639	Negative regulation of organelle organization
ATAD2	9606.ENSP00000287394	GO Process	GO:0016043	Cellular component organization
ATAD2	9606.ENSP00000287394	GO Process	GO:0019219	Regulation of nucleobase-containing compound metabolic process
ATAD2	9606.ENSP00000287394	GO Process	GO:0019222	Regulation of metabolic process
ATAD2	9606.ENSP00000287394	GO Process	GO:0031323	Regulation of cellular metabolic process
ATAD2	9606.ENSP00000287394	GO Process	GO:0031325	Positive regulation of cellular metabolic process
ATAD2	9606.ENSP00000287394	GO Process	GO:0031326	Regulation of cellular biosynthetic process
ATAD2	9606.ENSP00000287394	GO Process	GO:0031328	Positive regulation of cellular biosynthetic process
ATAD2	9606.ENSP00000287394	GO Process	GO:0031935	Regulation of chromatin silencing
ATAD2	9606.ENSP00000287394	GO Process	GO:0031936	Negative regulation of chromatin silencing
ATAD2	9606.ENSP00000287394	GO Process	GO:0033043	Regulation of organelle organization
ATAD2	9606.ENSP00000287394	GO Process	GO:0033044	Regulation of chromosome organization
ATAD2	9606.ENSP00000287394	GO Process	GO:0040029	Regulation of gene expression, epigenetic
ATAD2	9606.ENSP00000287394	GO Process	GO:0045815	Positive regulation of gene expression, epigenetic
ATAD2	9606.ENSP00000287394	GO Process	GO:0045893	Positive regulation of transcription, dna-templated
ATAD2	9606.ENSP00000287394	GO Process	GO:0045935	Positive regulation of nucleobase-containing compound metabolic process
ATAD2	9606.ENSP00000287394	GO Process	GO:0045944	Positive regulation of transcription by rna polymerase ii
ATAD2	9606.ENSP00000287394	GO Process	GO:0048518	Positive regulation of biological process
ATAD2	9606.ENSP00000287394	GO Process	GO:0048519	Negative regulation of biological process
ATAD2	9606.ENSP00000287394	GO Process	GO:0048522	Positive regulation of cellular process
ATAD2	9606.ENSP00000287394	GO Process	GO:0048523	Negative regulation of cellular process
ATAD2	9606.ENSP00000287394	GO Process	GO:0050789	Regulation of biological process
ATAD2	9606.ENSP00000287394	GO Process	GO:0050794	Regulation of cellular process
ATAD2	9606.ENSP00000287394	GO Process	GO:0051128	Regulation of cellular component organization
ATAD2	9606.ENSP00000287394	GO Process	GO:0051129	Negative regulation of cellular component organization
ATAD2	9606.ENSP00000287394	GO Process	GO:0051171	Regulation of nitrogen compound metabolic process
ATAD2	9606.ENSP00000287394	GO Process	GO:0051173	Positive regulation of nitrogen compound metabolic process
ATAD2	9606.ENSP00000287394	GO Process	GO:0051252	Regulation of rna metabolic process
ATAD2	9606.ENSP00000287394	GO Process	GO:0051254	Positive regulation of rna metabolic process
ATAD2	9606.ENSP00000287394	GO Process	GO:0051276	Chromosome organization
ATAD2	9606.ENSP00000287394	GO Process	GO:0060255	Regulation of macromolecule metabolic process
ATAD2	9606.ENSP00000287394	GO Process	GO:0060968	Regulation of gene silencing
ATAD2	9606.ENSP00000287394	GO Process	GO:0060969	Negative regulation of gene silencing
ATAD2	9606.ENSP00000287394	GO Process	GO:0065007	Biological regulation
ATAD2	9606.ENSP00000287394	GO Process	GO:0071840	Cellular component organization or biogenesis
ATAD2	9606.ENSP00000287394	GO Process	GO:0080090	Regulation of primary metabolic process
ATAD2	9606.ENSP00000287394	GO Process	GO:1902275	Regulation of chromatin organization
ATAD2	9606.ENSP00000287394	GO Process	GO:1902680	Positive regulation of rna biosynthetic process
ATAD2	9606.ENSP00000287394	GO Process	GO:1903506	Regulation of nucleic acid-templated transcription
ATAD2	9606.ENSP00000287394	GO Process	GO:1903508	Positive regulation of nucleic acid-templated transcription
ATAD2	9606.ENSP00000287394	GO Process	GO:1905268	Negative regulation of chromatin organization
ATAD2	9606.ENSP00000287394	GO Process	GO:2000112	Regulation of cellular macromolecule biosynthetic process
ATAD2	9606.ENSP00000287394	GO Process	GO:2001141	Regulation of rna biosynthetic process
ATAD2	9606.ENSP00000287394	GO Process	GO:2001251	Negative regulation of chromosome organization
ATAD2	9606.ENSP00000287394	GO Function	GO:0000166	Nucleotide binding
ATAD2	9606.ENSP00000287394	GO Function	GO:0003682	Chromatin binding
ATAD2	9606.ENSP00000287394	GO Function	GO:0003824	Catalytic activity
ATAD2	9606.ENSP00000287394	GO Function	GO:0005488	Binding
ATAD2	9606.ENSP00000287394	GO Function	GO:0005515	Protein binding
ATAD2	9606.ENSP00000287394	GO Function	GO:0005524	ATP binding
ATAD2	9606.ENSP00000287394	GO Function	GO:0016462	Pyrophosphatase activity
ATAD2	9606.ENSP00000287394	GO Function	GO:0016787	Hydrolase activity
ATAD2	9606.ENSP00000287394	GO Function	GO:0016817	Hydrolase activity, acting on acid anhydrides
ATAD2	9606.ENSP00000287394	GO Function	GO:0016818	Hydrolase activity, acting on acid anhydrides, in phosphorus-containing anhydrides
ATAD2	9606.ENSP00000287394	GO Function	GO:0016887	ATPase activity
ATAD2	9606.ENSP00000287394	GO Function	GO:0017076	Purine nucleotide binding
ATAD2	9606.ENSP00000287394	GO Function	GO:0017111	Nucleoside-triphosphatase activity
ATAD2	9606.ENSP00000287394	GO Function	GO:0030554	Adenyl nucleotide binding
ATAD2	9606.ENSP00000287394	GO Function	GO:0032553	Ribonucleotide binding
ATAD2	9606.ENSP00000287394	GO Function	GO:0032555	Purine ribonucleotide binding
ATAD2	9606.ENSP00000287394	GO Function	GO:0032559	Adenyl ribonucleotide binding
ATAD2	9606.ENSP00000287394	GO Function	GO:0035639	Purine ribonucleoside triphosphate binding
ATAD2	9606.ENSP00000287394	GO Function	GO:0036094	Small molecule binding
ATAD2	9606.ENSP00000287394	GO Function	GO:0042393	Histone binding
ATAD2	9606.ENSP00000287394	GO Function	GO:0043167	Ion binding
ATAD2	9606.ENSP00000287394	GO Function	GO:0043168	Anion binding
ATAD2	9606.ENSP00000287394	GO Function	GO:0097159	Organic cyclic compound binding
ATAD2	9606.ENSP00000287394	GO Function	GO:0097367	Carbohydrate derivative binding
ATAD2	9606.ENSP00000287394	GO Function	GO:1901265	Nucleoside phosphate binding
ATAD2	9606.ENSP00000287394	GO Function	GO:1901363	Heterocyclic compound binding
ATAD2	9606.ENSP00000287394	GO Component	GO:0005576	Extracellular region
ATAD2	9606.ENSP00000287394	GO Component	GO:0005615	Extracellular space
ATAD2	9606.ENSP00000287394	GO Component	GO:0005622	Intracellular
ATAD2	9606.ENSP00000287394	GO Component	GO:0005634	Nucleus
ATAD2	9606.ENSP00000287394	GO Component	GO:0005654	Nucleoplasm
ATAD2	9606.ENSP00000287394	GO Component	GO:0031974	Membrane-enclosed lumen
ATAD2	9606.ENSP00000287394	GO Component	GO:0031981	Nuclear lumen
ATAD2	9606.ENSP00000287394	GO Component	GO:0031982	Vesicle
ATAD2	9606.ENSP00000287394	GO Component	GO:0043226	Organelle
ATAD2	9606.ENSP00000287394	GO Component	GO:0043227	Membrane-bounded organelle
ATAD2	9606.ENSP00000287394	GO Component	GO:0043229	Intracellular organelle
ATAD2	9606.ENSP00000287394	GO Component	GO:0043230	Extracellular organelle
ATAD2	9606.ENSP00000287394	GO Component	GO:0043231	Intracellular membrane-bounded organelle
ATAD2	9606.ENSP00000287394	GO Component	GO:0043233	Organelle lumen
ATAD2	9606.ENSP00000287394	GO Component	GO:0070013	Intracellular organelle lumen
ATAD2	9606.ENSP00000287394	GO Component	GO:0070062	Extracellular exosome
ATAD2	9606.ENSP00000287394	GO Component	GO:0110165	Cellular anatomical entity
ATAD2	9606.ENSP00000287394	GO Component	GO:1903561	Extracellular vesicle
ATAD2	9606.ENSP00000287394	STRING clusters	CL:15338	Mixed, incl. homez, homeobox domain, and chronic cervicitis
ATAD2	9606.ENSP00000287394	STRING clusters	CL:15340	Mixed, incl. atpase family aaa domain-containing protein 2, and voltage gated sodium channel, alpha-11 subunit
ATAD2	9606.ENSP00000287394	Reactome	HSA-212436	Generic Transcription Pathway
ATAD2	9606.ENSP00000287394	Reactome	HSA-73857	RNA Polymerase II Transcription
ATAD2	9606.ENSP00000287394	Reactome	HSA-74160	Gene expression (Transcription)
ATAD2	9606.ENSP00000287394	Reactome	HSA-8864260	Transcriptional regulation by the AP-2 (TFAP2) family of transcription factors
ATAD2	9606.ENSP00000287394	Reactome	HSA-8866910	TFAP2 (AP-2) family regulates transcription of growth factors and their receptors
ATAD2	9606.ENSP00000287394	WikiPathways	WP2363	Gastric cancer network 2
ATAD2	9606.ENSP00000287394	TISSUES	BTO:0000000	Tissues, cell types and enzyme sources
ATAD2	9606.ENSP00000287394	TISSUES	BTO:0000042	Animal
ATAD2	9606.ENSP00000287394	TISSUES	BTO:0000081	Reproductive system
ATAD2	9606.ENSP00000287394	TISSUES	BTO:0000083	Female reproductive system
ATAD2	9606.ENSP00000287394	TISSUES	BTO:0000254	Female reproductive gland
ATAD2	9606.ENSP00000287394	TISSUES	BTO:0000522	Gland
ATAD2	9606.ENSP00000287394	TISSUES	BTO:0000570	Hematopoietic system
ATAD2	9606.ENSP00000287394	TISSUES	BTO:0000753	Lymphoid tissue
ATAD2	9606.ENSP00000287394	TISSUES	BTO:0000784	Lymph node
ATAD2	9606.ENSP00000287394	TISSUES	BTO:0001421	Uterine cervix
ATAD2	9606.ENSP00000287394	TISSUES	BTO:0001424	Uterus
ATAD2	9606.ENSP00000287394	TISSUES	BTO:0001488	Endocrine gland
ATAD2	9606.ENSP00000287394	TISSUES	BTO:0001489	Whole body
ATAD2	9606.ENSP00000287394	TISSUES	BTO:0003091	Urogenital system
ATAD2	9606.ENSP00000287394	TISSUES	BTO:0003099	Internal female genital organ
ATAD2	9606.ENSP00000287394	TISSUES	BTO:0005288	CL-48 cell
ATAD2	9606.ENSP00000287394	TISSUES	BTO:0005810	Immune system
ATAD2	9606.ENSP00000287394	COMPARTMENTS	GOCC:0005622	Intracellular
ATAD2	9606.ENSP00000287394	COMPARTMENTS	GOCC:0005634	Nucleus
ATAD2	9606.ENSP00000287394	COMPARTMENTS	GOCC:0043226	Organelle
ATAD2	9606.ENSP00000287394	COMPARTMENTS	GOCC:0043227	Membrane-bounded organelle
ATAD2	9606.ENSP00000287394	COMPARTMENTS	GOCC:0043229	Intracellular organelle
ATAD2	9606.ENSP00000287394	COMPARTMENTS	GOCC:0043231	Intracellular membrane-bounded organelle
ATAD2	9606.ENSP00000287394	COMPARTMENTS	GOCC:0110165	Cellular anatomical entity
ATAD2	9606.ENSP00000287394	Monarch HPO	EFO:0004302	Anthropometric measurement
ATAD2	9606.ENSP00000287394	Monarch HPO	EFO:0004324	Body weights and measures
ATAD2	9606.ENSP00000287394	Monarch HPO	EFO:0004339	Body height
ATAD2	9606.ENSP00000287394	Monarch HPO	EFO:0004747	Protein measurement
ATAD2	9606.ENSP00000287394	UniProt Keywords	KW-0010	Activator
ATAD2	9606.ENSP00000287394	UniProt Keywords	KW-0025	Alternative splicing
ATAD2	9606.ENSP00000287394	UniProt Keywords	KW-0067	ATP-binding
ATAD2	9606.ENSP00000287394	UniProt Keywords	KW-0103	Bromodomain
ATAD2	9606.ENSP00000287394	UniProt Keywords	KW-0175	Coiled coil
ATAD2	9606.ENSP00000287394	UniProt Keywords	KW-0378	Hydrolase
ATAD2	9606.ENSP00000287394	UniProt Keywords	KW-0539	Nucleus
ATAD2	9606.ENSP00000287394	UniProt Keywords	KW-0547	Nucleotide-binding
ATAD2	9606.ENSP00000287394	UniProt Keywords	KW-0597	Phosphoprotein
ATAD2	9606.ENSP00000287394	UniProt Keywords	KW-0621	Polymorphism
ATAD2	9606.ENSP00000287394	UniProt Keywords	KW-0804	Transcription
ATAD2	9606.ENSP00000287394	UniProt Keywords	KW-0805	Transcription regulation
ATAD2	9606.ENSP00000287394	UniProt Keywords	KW-0832	Ubl conjugation
ATAD2	9606.ENSP00000287394	UniProt Keywords	KW-1017	Isopeptide bond
ATAD2	9606.ENSP00000287394	Pfam	PF00004	ATPase family associated with various cellular activities (AAA)
ATAD2	9606.ENSP00000287394	Pfam	PF00439	Bromodomain
ATAD2	9606.ENSP00000287394	Pfam	PF07724	AAA domain (Cdc48 subfamily)
ATAD2	9606.ENSP00000287394	InterPro	IPR001487	Bromodomain
ATAD2	9606.ENSP00000287394	InterPro	IPR003593	AAA+ ATPase domain
ATAD2	9606.ENSP00000287394	InterPro	IPR003959	ATPase, AAA-type, core
ATAD2	9606.ENSP00000287394	InterPro	IPR003960	ATPase, AAA-type, conserved site
ATAD2	9606.ENSP00000287394	InterPro	IPR027417	P-loop containing nucleoside triphosphate hydrolase
ATAD2	9606.ENSP00000287394	InterPro	IPR031252	ATPase family AAA domain-containing protein 2
ATAD2	9606.ENSP00000287394	InterPro	IPR036427	Bromodomain-like superfamily
ATAD2	9606.ENSP00000287394	InterPro	IPR041569	AAA ATPase, AAA+ lid domain
ATAD2	9606.ENSP00000287394	SMART	SM00297	Bromo domain
ATAD2	9606.ENSP00000287394	SMART	SM00382	ATPases associated with a variety of cellular activities
BRCA1	9606.ENSP00000418960	GO Process	GO:0000075	Cell cycle checkpoint
BRCA1	9606.ENSP00000418960	GO Process	GO:0000077	DNA damage checkpoint
BRCA1	9606.ENSP00000418960	GO Process	GO:0000209	Protein polyubiquitination
BRCA1	9606.ENSP00000418960	GO Process	GO:0000226	Microtubule cytoskeleton organization
BRCA1	9606.ENSP00000418960	GO Process	GO:0000278	Mitotic cell cycle
BRCA1	9606.ENSP00000418960	GO Process	GO:0000724	Double-strand break repair via homologous recombination
BRCA1	9606.ENSP00000418960	GO Process	GO:0000725	Recombinational repair
BRCA1	9606.ENSP00000418960	GO Process	GO:0000726	Non-recombinational repair
BRCA1	9606.ENSP00000418960	GO Process	GO:0000729	DNA double-strand break processing
BRCA1	9606.ENSP00000418960	GO Process	GO:0001817	Regulation of cytokine production
BRCA1	9606.ENSP00000418960	GO Process	GO:0001819	Positive regulation of cytokine production
BRCA1	9606.ENSP00000418960	GO Process	GO:0006082	Organic acid metabolic process
BRCA1	9606.ENSP00000418960	GO Process	GO:0006139	Nucleobase-containing compound metabolic process
BRCA1	9606.ENSP00000418960	GO Process	GO:0006259	DNA metabolic process
BRCA1	9606.ENSP00000418960	GO Process	GO:0006260	DNA replication
BRCA1	9606.ENSP00000418960	GO Process	GO:0006281	DNA repair
BRCA1	9606.ENSP00000418960	GO Process	GO:0006282	Regulation of dna repair
BRCA1	9606.ENSP00000418960	GO Process	GO:0006301	Postreplication repair
BRCA1	9606.ENSP00000418960	GO Process	GO:0006302	Double-strand break repair
BRCA1	9606.ENSP00000418960	GO Process	GO:0006303	Double-strand break repair via nonhomologous end joining
BRCA1	9606.ENSP00000418960	GO Process	GO:0006310	DNA recombination
BRCA1	9606.ENSP00000418960	GO Process	GO:0006349	Regulation of gene expression by genetic imprinting
BRCA1	9606.ENSP00000418960	GO Process	GO:0006355	Regulation of transcription, dna-templated
BRCA1	9606.ENSP00000418960	GO Process	GO:0006357	Regulation of transcription by rna polymerase ii
BRCA1	9606.ENSP00000418960	GO Process	GO:0006359	Regulation of transcription by rna polymerase iii
BRCA1	9606.ENSP00000418960	GO Process	GO:0006464	Cellular protein modification process
BRCA1	9606.ENSP00000418960	GO Process	GO:0006508	Proteolysis
BRCA1	9606.ENSP00000418960	GO Process	GO:0006629	Lipid metabolic process
BRCA1	9606.ENSP00000418960	GO Process	GO:0006631	Fatty acid metabolic process
BRCA1	9606.ENSP00000418960	GO Process	GO:0006633	Fatty acid biosynthetic process
BRCA1	9606.ENSP00000418960	GO Process	GO:0006725	Cellular aromatic compound metabolic process
BRCA1	9606.ENSP00000418960	GO Process	GO:0006807	Nitrogen compound metabolic process
BRCA1	9606.ENSP00000418960	GO Process	GO:0006915	Apoptotic process
BRCA1	9606.ENSP00000418960	GO Process	GO:0006950	Response to stress
BRCA1	9606.ENSP00000418960	GO Process	GO:0006974	Cellular response to dna damage stimulus
BRCA1	9606.ENSP00000418960	GO Process	GO:0006978	DNA damage response, signal transduction by p53 class mediator resulting in transcription of p21 class mediator
BRCA1	9606.ENSP00000418960	GO Process	GO:0006996	Organelle organization
BRCA1	9606.ENSP00000418960	GO Process	GO:0007010	Cytoskeleton organization
BRCA1	9606.ENSP00000418960	GO Process	GO:0007017	Microtubule-based process
BRCA1	9606.ENSP00000418960	GO Process	GO:0007049	Cell cycle
BRCA1	9606.ENSP00000418960	GO Process	GO:0007059	Chromosome segregation
BRCA1	9606.ENSP00000418960	GO Process	GO:0007093	Mitotic cell cycle checkpoint
BRCA1	9606.ENSP00000418960	GO Process	GO:0007098	Centrosome cycle
BRCA1	9606.ENSP00000418960	GO Process	GO:0007154	Cell communication
BRCA1	9606.ENSP00000418960	GO Process	GO:0007165	Signal transduction
BRCA1	9606.ENSP00000418960	GO Process	GO:0007275	Multicellular organism development
BRCA1	9606.ENSP00000418960	GO Process	GO:0007346	Regulation of mitotic cell cycle
BRCA1	9606.ENSP00000418960	GO Process	GO:0007549	Dosage compensation
BRCA1	9606.ENSP00000418960	GO Process	GO:0008152	Metabolic process
BRCA1	9606.ENSP00000418960	GO Process	GO:0008219	Cell death
BRCA1	9606.ENSP00000418960	GO Process	GO:0008610	Lipid biosynthetic process
BRCA1	9606.ENSP00000418960	GO Process	GO:0008630	Intrinsic apoptotic signaling pathway in response to dna damage
BRCA1	9606.ENSP00000418960	GO Process	GO:0009048	Dosage compensation by inactivation of x chromosome
BRCA1	9606.ENSP00000418960	GO Process	GO:0009058	Biosynthetic process
BRCA1	9606.ENSP00000418960	GO Process	GO:0009059	Macromolecule biosynthetic process
BRCA1	9606.ENSP00000418960	GO Process	GO:0009314	Response to radiation
BRCA1	9606.ENSP00000418960	GO Process	GO:0009628	Response to abiotic stimulus
BRCA1	9606.ENSP00000418960	GO Process	GO:0009719	Response to endogenous stimulus
BRCA1	9606.ENSP00000418960	GO Process	GO:0009725	Response to hormone
BRCA1	9606.ENSP00000418960	GO Process	GO:0009755	Hormone-mediated signaling pathway
BRCA1	9606.ENSP00000418960	GO Process	GO:0009790	Embryo development
BRCA1	9606.ENSP00000418960	GO Process	GO:0009792	Embryo development ending in birth or egg hatching
BRCA1	9606.ENSP00000418960	GO Process	GO:0009889	Regulation of biosynthetic process
BRCA1	9606.ENSP00000418960	GO Process	GO:0009890	Negative regulation of biosynthetic process
BRCA1	9606.ENSP00000418960	GO Process	GO:0009891	Positive regulation of biosynthetic process
BRCA1	9606.ENSP00000418960	GO Process	GO:0009892	Negative regulation of metabolic process
BRCA1	9606.ENSP00000418960	GO Process	GO:0009893	Positive regulation of metabolic process
BRCA1	9606.ENSP00000418960	GO Process	GO:0009966	Regulation of signal transduction
BRCA1	9606.ENSP00000418960	GO Process	GO:0009968	Negative regulation of signal transduction
BRCA1	9606.ENSP00000418960	GO Process	GO:0009987	Cellular process
BRCA1	9606.ENSP00000418960	GO Process	GO:0010033	Response to organic substance
BRCA1	9606.ENSP00000418960	GO Process	GO:0010212	Response to ionizing radiation
BRCA1	9606.ENSP00000418960	GO Process	GO:0010243	Response to organonitrogen compound
BRCA1	9606.ENSP00000418960	GO Process	GO:0010389	Regulation of g2/m transition of mitotic cell cycle
BRCA1	9606.ENSP00000418960	GO Process	GO:0010468	Regulation of gene expression
BRCA1	9606.ENSP00000418960	GO Process	GO:0010556	Regulation of macromolecule biosynthetic process
BRCA1	9606.ENSP00000418960	GO Process	GO:0010557	Positive regulation of macromolecule biosynthetic process
BRCA1	9606.ENSP00000418960	GO Process	GO:0010558	Negative regulation of macromolecule biosynthetic process
BRCA1	9606.ENSP00000418960	GO Process	GO:0010564	Regulation of cell cycle process
BRCA1	9606.ENSP00000418960	GO Process	GO:0010565	Regulation of cellular ketone metabolic process
BRCA1	9606.ENSP00000418960	GO Process	GO:0010574	Regulation of vascular endothelial growth factor production
BRCA1	9606.ENSP00000418960	GO Process	GO:0010575	Positive regulation of vascular endothelial growth factor production
BRCA1	9606.ENSP00000418960	GO Process	GO:0010604	Positive regulation of macromolecule metabolic process
BRCA1	9606.ENSP00000418960	GO Process	GO:0010605	Negative regulation of macromolecule metabolic process
BRCA1	9606.ENSP00000418960	GO Process	GO:0010628	Positive regulation of gene expression
BRCA1	9606.ENSP00000418960	GO Process	GO:0010629	Negative regulation of gene expression
BRCA1	9606.ENSP00000418960	GO Process	GO:0010638	Positive regulation of organelle organization
BRCA1	9606.ENSP00000418960	GO Process	GO:0010639	Negative regulation of organelle organization
BRCA1	9606.ENSP00000418960	GO Process	GO:0010646	Regulation of cell communication
BRCA1	9606.ENSP00000418960	GO Process	GO:0010648	Negative regulation of cell communication
BRCA1	9606.ENSP00000418960	GO Process	GO:0010824	Regulation of centrosome duplication
BRCA1	9606.ENSP00000418960	GO Process	GO:0010826	Negative regulation of centrosome duplication
BRCA1	9606.ENSP00000418960	GO Process	GO:0010941	Regulation of cell death
BRCA1	9606.ENSP00000418960	GO Process	GO:0010948	Negative regulation of cell cycle process
BRCA1	9606.ENSP00000418960	GO Process	GO:0010972	Negative regulation of g2/m transition of mitotic cell cycle
BRCA1	9606.ENSP00000418960	GO Process	GO:0012501	Programmed cell death
BRCA1	9606.ENSP00000418960	GO Process	GO:0014070	Response to organic cyclic compound
BRCA1	9606.ENSP00000418960	GO Process	GO:0016043	Cellular component organization
BRCA1	9606.ENSP00000418960	GO Process	GO:0016053	Organic acid biosynthetic process
BRCA1	9606.ENSP00000418960	GO Process	GO:0016567	Protein ubiquitination
BRCA1	9606.ENSP00000418960	GO Process	GO:0016579	Protein deubiquitination
BRCA1	9606.ENSP00000418960	GO Process	GO:0019216	Regulation of lipid metabolic process
BRCA1	9606.ENSP00000418960	GO Process	GO:0019217	Regulation of fatty acid metabolic process
BRCA1	9606.ENSP00000418960	GO Process	GO:0019219	Regulation of nucleobase-containing compound metabolic process
BRCA1	9606.ENSP00000418960	GO Process	GO:0019222	Regulation of metabolic process
BRCA1	9606.ENSP00000418960	GO Process	GO:0019538	Protein metabolic process
BRCA1	9606.ENSP00000418960	GO Process	GO:0019752	Carboxylic acid metabolic process
BRCA1	9606.ENSP00000418960	GO Process	GO:0022402	Cell cycle process
BRCA1	9606.ENSP00000418960	GO Process	GO:0022603	Regulation of anatomical structure morphogenesis
BRCA1	9606.ENSP00000418960	GO Process	GO:0023051	Regulation of signaling
BRCA1	9606.ENSP00000418960	GO Process	GO:0023052	Signaling
BRCA1	9606.ENSP00000418960	GO Process	GO:0023057	Negative regulation of signaling
BRCA1	9606.ENSP00000418960	GO Process	GO:0030330	DNA damage response, signal transduction by p53 class mediator
BRCA1	9606.ENSP00000418960	GO Process	GO:0030518	Intracellular steroid hormone receptor signaling pathway
BRCA1	9606.ENSP00000418960	GO Process	GO:0030521	Androgen receptor signaling pathway
BRCA1	9606.ENSP00000418960	GO Process	GO:0030522	Intracellular receptor signaling pathway
BRCA1	9606.ENSP00000418960	GO Process	GO:0031023	Microtubule organizing center organization
BRCA1	9606.ENSP00000418960	GO Process	GO:0031056	Regulation of histone modification
BRCA1	9606.ENSP00000418960	GO Process	GO:0031057	Negative regulation of histone modification
BRCA1	9606.ENSP00000418960	GO Process	GO:0031058	Positive regulation of histone modification
BRCA1	9606.ENSP00000418960	GO Process	GO:0031060	Regulation of histone methylation
BRCA1	9606.ENSP00000418960	GO Process	GO:0031061	Negative regulation of histone methylation
BRCA1	9606.ENSP00000418960	GO Process	GO:0031062	Positive regulation of histone methylation
BRCA1	9606.ENSP00000418960	GO Process	GO:0031323	Regulation of cellular metabolic process
BRCA1	9606.ENSP00000418960	GO Process	GO:0031324	Negative regulation of cellular metabolic process
BRCA1	9606.ENSP00000418960	GO Process	GO:0031325	Positive regulation of cellular metabolic process
BRCA1	9606.ENSP00000418960	GO Process	GO:0031326	Regulation of cellular biosynthetic process
BRCA1	9606.ENSP00000418960	GO Process	GO:0031327	Negative regulation of cellular biosynthetic process
BRCA1	9606.ENSP00000418960	GO Process	GO:0031328	Positive regulation of cellular biosynthetic process
BRCA1	9606.ENSP00000418960	GO Process	GO:0031396	Regulation of protein ubiquitination
BRCA1	9606.ENSP00000418960	GO Process	GO:0031398	Positive regulation of protein ubiquitination
BRCA1	9606.ENSP00000418960	GO Process	GO:0031399	Regulation of protein modification process
BRCA1	9606.ENSP00000418960	GO Process	GO:0031400	Negative regulation of protein modification process
BRCA1	9606.ENSP00000418960	GO Process	GO:0031401	Positive regulation of protein modification process
BRCA1	9606.ENSP00000418960	GO Process	GO:0031570	DNA integrity checkpoint
BRCA1	9606.ENSP00000418960	GO Process	GO:0031572	G2 DNA damage checkpoint
BRCA1	9606.ENSP00000418960	GO Process	GO:0032268	Regulation of cellular protein metabolic process
BRCA1	9606.ENSP00000418960	GO Process	GO:0032269	Negative regulation of cellular protein metabolic process
BRCA1	9606.ENSP00000418960	GO Process	GO:0032270	Positive regulation of cellular protein metabolic process
BRCA1	9606.ENSP00000418960	GO Process	GO:0032446	Protein modification by small protein conjugation
BRCA1	9606.ENSP00000418960	GO Process	GO:0032501	Multicellular organismal process
BRCA1	9606.ENSP00000418960	GO Process	GO:0032502	Developmental process
BRCA1	9606.ENSP00000418960	GO Process	GO:0032787	Monocarboxylic acid metabolic process
BRCA1	9606.ENSP00000418960	GO Process	GO:0032870	Cellular response to hormone stimulus
BRCA1	9606.ENSP00000418960	GO Process	GO:0032886	Regulation of microtubule-based process
BRCA1	9606.ENSP00000418960	GO Process	GO:0033043	Regulation of organelle organization
BRCA1	9606.ENSP00000418960	GO Process	GO:0033044	Regulation of chromosome organization
BRCA1	9606.ENSP00000418960	GO Process	GO:0033143	Regulation of intracellular steroid hormone receptor signaling pathway
BRCA1	9606.ENSP00000418960	GO Process	GO:0033144	Negative regulation of intracellular steroid hormone receptor signaling pathway
BRCA1	9606.ENSP00000418960	GO Process	GO:0033146	Regulation of intracellular estrogen receptor signaling pathway
BRCA1	9606.ENSP00000418960	GO Process	GO:0033147	Negative regulation of intracellular estrogen receptor signaling pathway
BRCA1	9606.ENSP00000418960	GO Process	GO:0033554	Cellular response to stress
BRCA1	9606.ENSP00000418960	GO Process	GO:0033993	Response to lipid
BRCA1	9606.ENSP00000418960	GO Process	GO:0034097	Response to cytokine
BRCA1	9606.ENSP00000418960	GO Process	GO:0034612	Response to tumor necrosis factor
BRCA1	9606.ENSP00000418960	GO Process	GO:0034641	Cellular nitrogen compound metabolic process
BRCA1	9606.ENSP00000418960	GO Process	GO:0034645	Cellular macromolecule biosynthetic process
BRCA1	9606.ENSP00000418960	GO Process	GO:0035065	Regulation of histone acetylation
BRCA1	9606.ENSP00000418960	GO Process	GO:0035066	Positive regulation of histone acetylation
BRCA1	9606.ENSP00000418960	GO Process	GO:0035067	Negative regulation of histone acetylation
BRCA1	9606.ENSP00000418960	GO Process	GO:0035556	Intracellular signal transduction
BRCA1	9606.ENSP00000418960	GO Process	GO:0036211	Protein modification process
BRCA1	9606.ENSP00000418960	GO Process	GO:0040029	Regulation of gene expression, epigenetic
BRCA1	9606.ENSP00000418960	GO Process	GO:0042127	Regulation of cell population proliferation
BRCA1	9606.ENSP00000418960	GO Process	GO:0042221	Response to chemical
BRCA1	9606.ENSP00000418960	GO Process	GO:0042304	Regulation of fatty acid biosynthetic process
BRCA1	9606.ENSP00000418960	GO Process	GO:0042770	Signal transduction in response to dna damage
BRCA1	9606.ENSP00000418960	GO Process	GO:0042772	DNA damage response, signal transduction resulting in transcription
BRCA1	9606.ENSP00000418960	GO Process	GO:0042981	Regulation of apoptotic process
BRCA1	9606.ENSP00000418960	GO Process	GO:0043009	Chordate embryonic development
BRCA1	9606.ENSP00000418960	GO Process	GO:0043066	Negative regulation of apoptotic process
BRCA1	9606.ENSP00000418960	GO Process	GO:0043067	Regulation of programmed cell death
BRCA1	9606.ENSP00000418960	GO Process	GO:0043069	Negative regulation of programmed cell death
BRCA1	9606.ENSP00000418960	GO Process	GO:0043170	Macromolecule metabolic process
BRCA1	9606.ENSP00000418960	GO Process	GO:0043401	Steroid hormone mediated signaling pathway
BRCA1	9606.ENSP00000418960	GO Process	GO:0043412	Macromolecule modification
BRCA1	9606.ENSP00000418960	GO Process	GO:0043436	Oxoacid metabolic process
BRCA1	9606.ENSP00000418960	GO Process	GO:0043627	Response to estrogen
BRCA1	9606.ENSP00000418960	GO Process	GO:0044030	Regulation of dna methylation
BRCA1	9606.ENSP00000418960	GO Process	GO:0044087	Regulation of cellular component biogenesis
BRCA1	9606.ENSP00000418960	GO Process	GO:0044237	Cellular metabolic process
BRCA1	9606.ENSP00000418960	GO Process	GO:0044238	Primary metabolic process
BRCA1	9606.ENSP00000418960	GO Process	GO:0044249	Cellular biosynthetic process
BRCA1	9606.ENSP00000418960	GO Process	GO:0044255	Cellular lipid metabolic process
BRCA1	9606.ENSP00000418960	GO Process	GO:0044260	Cellular macromolecule metabolic process
BRCA1	9606.ENSP00000418960	GO Process	GO:0044267	Cellular protein metabolic process
BRCA1	9606.ENSP00000418960	GO Process	GO:0044281	Small molecule metabolic process
BRCA1	9606.ENSP00000418960	GO Process	GO:0044283	Small molecule biosynthetic process
BRCA1	9606.ENSP00000418960	GO Process	GO:0044818	Mitotic g2/m transition checkpoint
BRCA1	9606.ENSP00000418960	GO Process	GO:0045717	Negative regulation of fatty acid biosynthetic process
BRCA1	9606.ENSP00000418960	GO Process	GO:0045739	Positive regulation of dna repair
BRCA1	9606.ENSP00000418960	GO Process	GO:0045765	Regulation of angiogenesis
BRCA1	9606.ENSP00000418960	GO Process	GO:0045766	Positive regulation of angiogenesis
BRCA1	9606.ENSP00000418960	GO Process	GO:0045786	Negative regulation of cell cycle
BRCA1	9606.ENSP00000418960	GO Process	GO:0045787	Positive regulation of cell cycle
BRCA1	9606.ENSP00000418960	GO Process	GO:0045833	Negative regulation of lipid metabolic process
BRCA1	9606.ENSP00000418960	GO Process	GO:0045892	Negative regulation of transcription, dna-templated
BRCA1	9606.ENSP00000418960	GO Process	GO:0045893	Positive regulation of transcription, dna-templated
BRCA1	9606.ENSP00000418960	GO Process	GO:0045922	Negative regulation of fatty acid metabolic process
BRCA1	9606.ENSP00000418960	GO Process	GO:0045930	Negative regulation of mitotic cell cycle
BRCA1	9606.ENSP00000418960	GO Process	GO:0045934	Negative regulation of nucleobase-containing compound metabolic process
BRCA1	9606.ENSP00000418960	GO Process	GO:0045935	Positive regulation of nucleobase-containing compound metabolic process
BRCA1	9606.ENSP00000418960	GO Process	GO:0045944	Positive regulation of transcription by rna polymerase ii
BRCA1	9606.ENSP00000418960	GO Process	GO:0046394	Carboxylic acid biosynthetic process
BRCA1	9606.ENSP00000418960	GO Process	GO:0046483	Heterocycle metabolic process
BRCA1	9606.ENSP00000418960	GO Process	GO:0046599	Regulation of centriole replication
BRCA1	9606.ENSP00000418960	GO Process	GO:0046600	Negative regulation of centriole replication
BRCA1	9606.ENSP00000418960	GO Process	GO:0046605	Regulation of centrosome cycle
BRCA1	9606.ENSP00000418960	GO Process	GO:0046606	Negative regulation of centrosome cycle
BRCA1	9606.ENSP00000418960	GO Process	GO:0046890	Regulation of lipid biosynthetic process
BRCA1	9606.ENSP00000418960	GO Process	GO:0048518	Positive regulation of biological process
BRCA1	9606.ENSP00000418960	GO Process	GO:0048519	Negative regulation of biological process
BRCA1	9606.ENSP00000418960	GO Process	GO:0048522	Positive regulation of cellular process
BRCA1	9606.ENSP00000418960	GO Process	GO:0048523	Negative regulation of cellular process
BRCA1	9606.ENSP00000418960	GO Process	GO:0048545	Response to steroid hormone
BRCA1	9606.ENSP00000418960	GO Process	GO:0048583	Regulation of response to stimulus
BRCA1	9606.ENSP00000418960	GO Process	GO:0048584	Positive regulation of response to stimulus
BRCA1	9606.ENSP00000418960	GO Process	GO:0048585	Negative regulation of response to stimulus
BRCA1	9606.ENSP00000418960	GO Process	GO:0048856	Anatomical structure development
BRCA1	9606.ENSP00000418960	GO Process	GO:0050789	Regulation of biological process
BRCA1	9606.ENSP00000418960	GO Process	GO:0050793	Regulation of developmental process
BRCA1	9606.ENSP00000418960	GO Process	GO:0050794	Regulation of cellular process
BRCA1	9606.ENSP00000418960	GO Process	GO:0050896	Response to stimulus
BRCA1	9606.ENSP00000418960	GO Process	GO:0051052	Regulation of dna metabolic process
BRCA1	9606.ENSP00000418960	GO Process	GO:0051054	Positive regulation of dna metabolic process
BRCA1	9606.ENSP00000418960	GO Process	GO:0051055	Negative regulation of lipid biosynthetic process
BRCA1	9606.ENSP00000418960	GO Process	GO:0051094	Positive regulation of developmental process
BRCA1	9606.ENSP00000418960	GO Process	GO:0051128	Regulation of cellular component organization
BRCA1	9606.ENSP00000418960	GO Process	GO:0051129	Negative regulation of cellular component organization
BRCA1	9606.ENSP00000418960	GO Process	GO:0051130	Positive regulation of cellular component organization
BRCA1	9606.ENSP00000418960	GO Process	GO:0051171	Regulation of nitrogen compound metabolic process
BRCA1	9606.ENSP00000418960	GO Process	GO:0051172	Negative regulation of nitrogen compound metabolic process
BRCA1	9606.ENSP00000418960	GO Process	GO:0051173	Positive regulation of nitrogen compound metabolic process
BRCA1	9606.ENSP00000418960	GO Process	GO:0051239	Regulation of multicellular organismal process
BRCA1	9606.ENSP00000418960	GO Process	GO:0051240	Positive regulation of multicellular organismal process
BRCA1	9606.ENSP00000418960	GO Process	GO:0051246	Regulation of protein metabolic process
BRCA1	9606.ENSP00000418960	GO Process	GO:0051247	Positive regulation of protein metabolic process
BRCA1	9606.ENSP00000418960	GO Process	GO:0051248	Negative regulation of protein metabolic process
BRCA1	9606.ENSP00000418960	GO Process	GO:0051252	Regulation of rna metabolic process
BRCA1	9606.ENSP00000418960	GO Process	GO:0051253	Negative regulation of rna metabolic process
BRCA1	9606.ENSP00000418960	GO Process	GO:0051254	Positive regulation of rna metabolic process
BRCA1	9606.ENSP00000418960	GO Process	GO:0051493	Regulation of cytoskeleton organization
BRCA1	9606.ENSP00000418960	GO Process	GO:0051494	Negative regulation of cytoskeleton organization
BRCA1	9606.ENSP00000418960	GO Process	GO:0051569	Regulation of histone h3-k4 methylation
BRCA1	9606.ENSP00000418960	GO Process	GO:0051570	Regulation of histone h3-k9 methylation
BRCA1	9606.ENSP00000418960	GO Process	GO:0051571	Positive regulation of histone h3-k4 methylation
BRCA1	9606.ENSP00000418960	GO Process	GO:0051572	Negative regulation of histone h3-k4 methylation
BRCA1	9606.ENSP00000418960	GO Process	GO:0051573	Negative regulation of histone h3-k9 methylation
BRCA1	9606.ENSP00000418960	GO Process	GO:0051574	Positive regulation of histone h3-k9 methylation
BRCA1	9606.ENSP00000418960	GO Process	GO:0051716	Cellular response to stimulus
BRCA1	9606.ENSP00000418960	GO Process	GO:0051726	Regulation of cell cycle
BRCA1	9606.ENSP00000418960	GO Process	GO:0051865	Protein autoubiquitination
BRCA1	9606.ENSP00000418960	GO Process	GO:0060255	Regulation of macromolecule metabolic process
BRCA1	9606.ENSP00000418960	GO Process	GO:0060548	Negative regulation of cell death
BRCA1	9606.ENSP00000418960	GO Process	GO:0062012	Regulation of small molecule metabolic process
BRCA1	9606.ENSP00000418960	GO Process	GO:0062014	Negative regulation of small molecule metabolic process
BRCA1	9606.ENSP00000418960	GO Process	GO:0065007	Biological regulation
BRCA1	9606.ENSP00000418960	GO Process	GO:0065009	Regulation of molecular function
BRCA1	9606.ENSP00000418960	GO Process	GO:0070316	Regulation of g0 to g1 transition
BRCA1	9606.ENSP00000418960	GO Process	GO:0070317	Negative regulation of g0 to g1 transition
BRCA1	9606.ENSP00000418960	GO Process	GO:0070507	Regulation of microtubule cytoskeleton organization
BRCA1	9606.ENSP00000418960	GO Process	GO:0070510	Regulation of histone h4-k20 methylation
BRCA1	9606.ENSP00000418960	GO Process	GO:0070512	Positive regulation of histone h4-k20 methylation
BRCA1	9606.ENSP00000418960	GO Process	GO:0070646	Protein modification by small protein removal
BRCA1	9606.ENSP00000418960	GO Process	GO:0070647	Protein modification by small protein conjugation or removal
BRCA1	9606.ENSP00000418960	GO Process	GO:0070887	Cellular response to chemical stimulus
BRCA1	9606.ENSP00000418960	GO Process	GO:0071156	Regulation of cell cycle arrest
BRCA1	9606.ENSP00000418960	GO Process	GO:0071158	Positive regulation of cell cycle arrest
BRCA1	9606.ENSP00000418960	GO Process	GO:0071310	Cellular response to organic substance
BRCA1	9606.ENSP00000418960	GO Process	GO:0071345	Cellular response to cytokine stimulus
BRCA1	9606.ENSP00000418960	GO Process	GO:0071356	Cellular response to tumor necrosis factor
BRCA1	9606.ENSP00000418960	GO Process	GO:0071383	Cellular response to steroid hormone stimulus
BRCA1	9606.ENSP00000418960	GO Process	GO:0071396	Cellular response to lipid
BRCA1	9606.ENSP00000418960	GO Process	GO:0071407	Cellular response to organic cyclic compound
BRCA1	9606.ENSP00000418960	GO Process	GO:0071417	Cellular response to organonitrogen compound
BRCA1	9606.ENSP00000418960	GO Process	GO:0071495	Cellular response to endogenous stimulus
BRCA1	9606.ENSP00000418960	GO Process	GO:0071514	Genetic imprinting
BRCA1	9606.ENSP00000418960	GO Process	GO:0071680	Response to indole-3-methanol
BRCA1	9606.ENSP00000418960	GO Process	GO:0071681	Cellular response to indole-3-methanol
BRCA1	9606.ENSP00000418960	GO Process	GO:0071704	Organic substance metabolic process
BRCA1	9606.ENSP00000418960	GO Process	GO:0071840	Cellular component organization or biogenesis
BRCA1	9606.ENSP00000418960	GO Process	GO:0072330	Monocarboxylic acid biosynthetic process
BRCA1	9606.ENSP00000418960	GO Process	GO:0072331	Signal transduction by p53 class mediator
BRCA1	9606.ENSP00000418960	GO Process	GO:0072395	Signal transduction involved in cell cycle checkpoint
BRCA1	9606.ENSP00000418960	GO Process	GO:0072401	Signal transduction involved in dna integrity checkpoint
BRCA1	9606.ENSP00000418960	GO Process	GO:0072422	Signal transduction involved in dna damage checkpoint
BRCA1	9606.ENSP00000418960	GO Process	GO:0072425	Signal transduction involved in g2 dna damage checkpoint
BRCA1	9606.ENSP00000418960	GO Process	GO:0080090	Regulation of primary metabolic process
BRCA1	9606.ENSP00000418960	GO Process	GO:0080134	Regulation of response to stress
BRCA1	9606.ENSP00000418960	GO Process	GO:0080135	Regulation of cellular response to stress
BRCA1	9606.ENSP00000418960	GO Process	GO:0085020	Protein k6-linked ubiquitination
BRCA1	9606.ENSP00000418960	GO Process	GO:0090068	Positive regulation of cell cycle process
BRCA1	9606.ENSP00000418960	GO Process	GO:0090239	Regulation of histone h4 acetylation
BRCA1	9606.ENSP00000418960	GO Process	GO:0090240	Positive regulation of histone h4 acetylation
BRCA1	9606.ENSP00000418960	GO Process	GO:0090304	Nucleic acid metabolic process
BRCA1	9606.ENSP00000418960	GO Process	GO:0097190	Apoptotic signaling pathway
BRCA1	9606.ENSP00000418960	GO Process	GO:0097193	Intrinsic apoptotic signaling pathway
BRCA1	9606.ENSP00000418960	GO Process	GO:0097305	Response to alcohol
BRCA1	9606.ENSP00000418960	GO Process	GO:0097306	Cellular response to alcohol
BRCA1	9606.ENSP00000418960	GO Process	GO:1901342	Regulation of vasculature development
BRCA1	9606.ENSP00000418960	GO Process	GO:1901360	Organic cyclic compound metabolic process
BRCA1	9606.ENSP00000418960	GO Process	GO:1901564	Organonitrogen compound metabolic process
BRCA1	9606.ENSP00000418960	GO Process	GO:1901576	Organic substance biosynthetic process
BRCA1	9606.ENSP00000418960	GO Process	GO:1901698	Response to nitrogen compound
BRCA1	9606.ENSP00000418960	GO Process	GO:1901699	Cellular response to nitrogen compound
BRCA1	9606.ENSP00000418960	GO Process	GO:1901700	Response to oxygen-containing compound
BRCA1	9606.ENSP00000418960	GO Process	GO:1901701	Cellular response to oxygen-containing compound
BRCA1	9606.ENSP00000418960	GO Process	GO:1901796	Regulation of signal transduction by p53 class mediator
BRCA1	9606.ENSP00000418960	GO Process	GO:1901983	Regulation of protein acetylation
BRCA1	9606.ENSP00000418960	GO Process	GO:1901984	Negative regulation of protein acetylation
BRCA1	9606.ENSP00000418960	GO Process	GO:1901985	Positive regulation of protein acetylation
BRCA1	9606.ENSP00000418960	GO Process	GO:1901987	Regulation of cell cycle phase transition
BRCA1	9606.ENSP00000418960	GO Process	GO:1901988	Negative regulation of cell cycle phase transition
BRCA1	9606.ENSP00000418960	GO Process	GO:1901990	Regulation of mitotic cell cycle phase transition
BRCA1	9606.ENSP00000418960	GO Process	GO:1901991	Negative regulation of mitotic cell cycle phase transition
BRCA1	9606.ENSP00000418960	GO Process	GO:1902041	Regulation of extrinsic apoptotic signaling pathway via death domain receptors
BRCA1	9606.ENSP00000418960	GO Process	GO:1902042	Negative regulation of extrinsic apoptotic signaling pathway via death domain receptors
BRCA1	9606.ENSP00000418960	GO Process	GO:1902115	Regulation of organelle assembly
BRCA1	9606.ENSP00000418960	GO Process	GO:1902116	Negative regulation of organelle assembly
BRCA1	9606.ENSP00000418960	GO Process	GO:1902275	Regulation of chromatin organization
BRCA1	9606.ENSP00000418960	GO Process	GO:1902531	Regulation of intracellular signal transduction
BRCA1	9606.ENSP00000418960	GO Process	GO:1902679	Negative regulation of rna biosynthetic process
BRCA1	9606.ENSP00000418960	GO Process	GO:1902680	Positive regulation of rna biosynthetic process
BRCA1	9606.ENSP00000418960	GO Process	GO:1902749	Regulation of cell cycle g2/m phase transition
BRCA1	9606.ENSP00000418960	GO Process	GO:1902750	Negative regulation of cell cycle g2/m phase transition
BRCA1	9606.ENSP00000418960	GO Process	GO:1903047	Mitotic cell cycle process
BRCA1	9606.ENSP00000418960	GO Process	GO:1903320	Regulation of protein modification by small protein conjugation or removal
BRCA1	9606.ENSP00000418960	GO Process	GO:1903322	Positive regulation of protein modification by small protein conjugation or removal
BRCA1	9606.ENSP00000418960	GO Process	GO:1903506	Regulation of nucleic acid-templated transcription
BRCA1	9606.ENSP00000418960	GO Process	GO:1903507	Negative regulation of nucleic acid-templated transcription
BRCA1	9606.ENSP00000418960	GO Process	GO:1903508	Positive regulation of nucleic acid-templated transcription
BRCA1	9606.ENSP00000418960	GO Process	GO:1904018	Positive regulation of vasculature development
BRCA1	9606.ENSP00000418960	GO Process	GO:1905268	Negative regulation of chromatin organization
BRCA1	9606.ENSP00000418960	GO Process	GO:1905269	Positive regulation of chromatin organization
BRCA1	9606.ENSP00000418960	GO Process	GO:2000026	Regulation of multicellular organismal development
BRCA1	9606.ENSP00000418960	GO Process	GO:2000112	Regulation of cellular macromolecule biosynthetic process
BRCA1	9606.ENSP00000418960	GO Process	GO:2000113	Negative regulation of cellular macromolecule biosynthetic process
BRCA1	9606.ENSP00000418960	GO Process	GO:2000377	Regulation of reactive oxygen species metabolic process
BRCA1	9606.ENSP00000418960	GO Process	GO:2000378	Negative regulation of reactive oxygen species metabolic process
BRCA1	9606.ENSP00000418960	GO Process	GO:2000615	Regulation of histone h3-k9 acetylation
BRCA1	9606.ENSP00000418960	GO Process	GO:2000617	Positive regulation of histone h3-k9 acetylation
BRCA1	9606.ENSP00000418960	GO Process	GO:2000618	Regulation of histone h4-k16 acetylation
BRCA1	9606.ENSP00000418960	GO Process	GO:2000620	Positive regulation of histone h4-k16 acetylation
BRCA1	9606.ENSP00000418960	GO Process	GO:2000756	Regulation of peptidyl-lysine acetylation
BRCA1	9606.ENSP00000418960	GO Process	GO:2000757	Negative regulation of peptidyl-lysine acetylation
BRCA1	9606.ENSP00000418960	GO Process	GO:2000758	Positive regulation of peptidyl-lysine acetylation
BRCA1	9606.ENSP00000418960	GO Process	GO:2001020	Regulation of response to dna damage stimulus
BRCA1	9606.ENSP00000418960	GO Process	GO:2001022	Positive regulation of response to dna damage stimulus
BRCA1	9606.ENSP00000418960	GO Process	GO:2001141	Regulation of rna biosynthetic process
BRCA1	9606.ENSP00000418960	GO Process	GO:2001233	Regulation of apoptotic signaling pathway
BRCA1	9606.ENSP00000418960	GO Process	GO:2001234	Negative regulation of apoptotic signaling pathway
BRCA1	9606.ENSP00000418960	GO Process	GO:2001236	Regulation of extrinsic apoptotic signaling pathway
BRCA1	9606.ENSP00000418960	GO Process	GO:2001237	Negative regulation of extrinsic apoptotic signaling pathway
BRCA1	9606.ENSP00000418960	GO Process	GO:2001251	Negative regulation of chromosome organization
BRCA1	9606.ENSP00000418960	GO Process	GO:2001252	Positive regulation of chromosome organization
BRCA1	9606.ENSP00000418960	GO Function	GO:0000976	Transcription regulatory region sequence-specific dna binding
BRCA1	9606.ENSP00000418960	GO Function	GO:0001067	Regulatory region nucleic acid binding
BRCA1	9606.ENSP00000418960	GO Function	GO:0003676	Nucleic acid binding
BRCA1	9606.ENSP00000418960	GO Function	GO:0003677	DNA binding
BRCA1	9606.ENSP00000418960	GO Function	GO:0003684	Damaged dna binding
BRCA1	9606.ENSP00000418960	GO Function	GO:0003690	Double-stranded dna binding
BRCA1	9606.ENSP00000418960	GO Function	GO:0003712	Transcription coregulator activity
BRCA1	9606.ENSP00000418960	GO Function	GO:0003713	Transcription coactivator activity
BRCA1	9606.ENSP00000418960	GO Function	GO:0003723	RNA binding
BRCA1	9606.ENSP00000418960	GO Function	GO:0003824	Catalytic activity
BRCA1	9606.ENSP00000418960	GO Function	GO:0004842	Ubiquitin-protein transferase activity
BRCA1	9606.ENSP00000418960	GO Function	GO:0005102	Signaling receptor binding
BRCA1	9606.ENSP00000418960	GO Function	GO:0005488	Binding
BRCA1	9606.ENSP00000418960	GO Function	GO:0005515	Protein binding
BRCA1	9606.ENSP00000418960	GO Function	GO:0008092	Cytoskeletal protein binding
BRCA1	9606.ENSP00000418960	GO Function	GO:0008134	Transcription factor binding
BRCA1	9606.ENSP00000418960	GO Function	GO:0008270	Zinc ion binding
BRCA1	9606.ENSP00000418960	GO Function	GO:0015631	Tubulin binding
BRCA1	9606.ENSP00000418960	GO Function	GO:0016740	Transferase activity
BRCA1	9606.ENSP00000418960	GO Function	GO:0016922	Nuclear receptor binding
BRCA1	9606.ENSP00000418960	GO Function	GO:0019787	Ubiquitin-like protein transferase activity
BRCA1	9606.ENSP00000418960	GO Function	GO:0019899	Enzyme binding
BRCA1	9606.ENSP00000418960	GO Function	GO:0031625	Ubiquitin protein ligase binding
BRCA1	9606.ENSP00000418960	GO Function	GO:0035257	Nuclear hormone receptor binding
BRCA1	9606.ENSP00000418960	GO Function	GO:0035258	Steroid hormone receptor binding
BRCA1	9606.ENSP00000418960	GO Function	GO:0042802	Identical protein binding
BRCA1	9606.ENSP00000418960	GO Function	GO:0043167	Ion binding
BRCA1	9606.ENSP00000418960	GO Function	GO:0043169	Cation binding
BRCA1	9606.ENSP00000418960	GO Function	GO:0043565	Sequence-specific dna binding
BRCA1	9606.ENSP00000418960	GO Function	GO:0044389	Ubiquitin-like protein ligase binding
BRCA1	9606.ENSP00000418960	GO Function	GO:0046872	Metal ion binding
BRCA1	9606.ENSP00000418960	GO Function	GO:0046914	Transition metal ion binding
BRCA1	9606.ENSP00000418960	GO Function	GO:0050681	Androgen receptor binding
BRCA1	9606.ENSP00000418960	GO Function	GO:0051427	Hormone receptor binding
BRCA1	9606.ENSP00000418960	GO Function	GO:0061629	RNA polymerase II-specific DNA-binding transcription factor binding
BRCA1	9606.ENSP00000418960	GO Function	GO:0070063	RNA polymerase binding
BRCA1	9606.ENSP00000418960	GO Function	GO:0097159	Organic cyclic compound binding
BRCA1	9606.ENSP00000418960	GO Function	GO:0098772	Molecular function regulator
BRCA1	9606.ENSP00000418960	GO Function	GO:0140096	Catalytic activity, acting on a protein
BRCA1	9606.ENSP00000418960	GO Function	GO:0140110	Transcription regulator activity
BRCA1	9606.ENSP00000418960	GO Function	GO:0140297	DNA-binding transcription factor binding
BRCA1	9606.ENSP00000418960	GO Function	GO:1901363	Heterocyclic compound binding
BRCA1	9606.ENSP00000418960	GO Function	GO:1990837	Sequence-specific double-stranded dna binding
BRCA1	9606.ENSP00000418960	GO Component	GO:0000151	Ubiquitin ligase complex
BRCA1	9606.ENSP00000418960	GO Component	GO:0000152	Nuclear ubiquitin ligase complex
BRCA1	9606.ENSP00000418960	GO Component	GO:0000228	Nuclear chromosome
BRCA1	9606.ENSP00000418960	GO Component	GO:0000793	Condensed chromosome
BRCA1	9606.ENSP00000418960	GO Component	GO:0000794	Condensed nuclear chromosome
BRCA1	9606.ENSP00000418960	GO Component	GO:0000795	Synaptonemal complex
BRCA1	9606.ENSP00000418960	GO Component	GO:0000800	Lateral element
BRCA1	9606.ENSP00000418960	GO Component	GO:0000930	Gamma-tubulin complex
BRCA1	9606.ENSP00000418960	GO Component	GO:0000931	Gamma-tubulin large complex
BRCA1	9606.ENSP00000418960	GO Component	GO:0005622	Intracellular
BRCA1	9606.ENSP00000418960	GO Component	GO:0005634	Nucleus
BRCA1	9606.ENSP00000418960	GO Component	GO:0005654	Nucleoplasm
BRCA1	9606.ENSP00000418960	GO Component	GO:0005694	Chromosome
BRCA1	9606.ENSP00000418960	GO Component	GO:0005737	Cytoplasm
BRCA1	9606.ENSP00000418960	GO Component	GO:0005815	Microtubule organizing center
BRCA1	9606.ENSP00000418960	GO Component	GO:0005856	Cytoskeleton
BRCA1	9606.ENSP00000418960	GO Component	GO:0005886	Plasma membrane
BRCA1	9606.ENSP00000418960	GO Component	GO:0008274	Gamma-tubulin ring complex
BRCA1	9606.ENSP00000418960	GO Component	GO:0015630	Microtubule cytoskeleton
BRCA1	9606.ENSP00000418960	GO Component	GO:0016020	Membrane
BRCA1	9606.ENSP00000418960	GO Component	GO:0016604	Nuclear body
BRCA1	9606.ENSP00000418960	GO Component	GO:0031436	BRCA1-BARD1 complex
BRCA1	9606.ENSP00000418960	GO Component	GO:0031974	Membrane-enclosed lumen
BRCA1	9606.ENSP00000418960	GO Component	GO:0031981	Nuclear lumen
BRCA1	9606.ENSP00000418960	GO Component	GO:0032991	Protein-containing complex
BRCA1	9606.ENSP00000418960	GO Component	GO:0043226	Organelle
BRCA1	9606.ENSP00000418960	GO Component	GO:0043227	Membrane-bounded organelle
BRCA1	9606.ENSP00000418960	GO Component	GO:0043228	Non-membrane-bounded organelle
BRCA1	9606.ENSP00000418960	GO Component	GO:0043229	Intracellular organelle
BRCA1	9606.ENSP00000418960	GO Component	GO:0043231	Intracellular membrane-bounded organelle
BRCA1	9606.ENSP00000418960	GO Component	GO:0043232	Intracellular non-membrane-bounded organelle
BRCA1	9606.ENSP00000418960	GO Component	GO:0043233	Organelle lumen
BRCA1	9606.ENSP00000418960	GO Component	GO:0070013	Intracellular organelle lumen
BRCA1	9606.ENSP00000418960	GO Component	GO:0070531	BRCA1-A complex
BRCA1	9606.ENSP00000418960	GO Component	GO:0071944	Cell periphery
BRCA1	9606.ENSP00000418960	GO Component	GO:0099086	Synaptonemal structure
BRCA1	9606.ENSP00000418960	GO Component	GO:0110165	Cellular anatomical entity
BRCA1	9606.ENSP00000418960	GO Component	GO:1902494	Catalytic complex
BRCA1	9606.ENSP00000418960	GO Component	GO:1990234	Transferase complex
BRCA1	9606.ENSP00000418960	GO Component	GO:1990904	Ribonucleoprotein complex
BRCA1	9606.ENSP00000418960	STRING clusters	CL:5301	DNA replication, and interstrand cross-link repair
BRCA1	9606.ENSP00000418960	STRING clusters	CL:5302	HDR through Homologous Recombination (HRR) or Single Strand Annealing (SSA), and Fanconi Anemia Pathway
BRCA1	9606.ENSP00000418960	STRING clusters	CL:5450	Nonhomologous End-Joining (NHEJ)
BRCA1	9606.ENSP00000418960	Reactome	HSA-1221632	Meiotic synapsis
BRCA1	9606.ENSP00000418960	Reactome	HSA-1474165	Reproduction
BRCA1	9606.ENSP00000418960	Reactome	HSA-1500620	Meiosis
BRCA1	9606.ENSP00000418960	Reactome	HSA-1640170	Cell Cycle
BRCA1	9606.ENSP00000418960	Reactome	HSA-1643685	Disease
BRCA1	9606.ENSP00000418960	Reactome	HSA-212436	Generic Transcription Pathway
BRCA1	9606.ENSP00000418960	Reactome	HSA-2990846	SUMOylation
BRCA1	9606.ENSP00000418960	Reactome	HSA-3108214	SUMOylation of DNA damage response and repair proteins
BRCA1	9606.ENSP00000418960	Reactome	HSA-3108232	SUMO E3 ligases SUMOylate target proteins
BRCA1	9606.ENSP00000418960	Reactome	HSA-3700989	Transcriptional Regulation by TP53
BRCA1	9606.ENSP00000418960	Reactome	HSA-392499	Metabolism of proteins
BRCA1	9606.ENSP00000418960	Reactome	HSA-5633007	Regulation of TP53 Activity
BRCA1	9606.ENSP00000418960	Reactome	HSA-5685938	HDR through Single Strand Annealing (SSA)
BRCA1	9606.ENSP00000418960	Reactome	HSA-5685942	HDR through Homologous Recombination (HRR)
BRCA1	9606.ENSP00000418960	Reactome	HSA-5688426	Deubiquitination
BRCA1	9606.ENSP00000418960	Reactome	HSA-5689901	Metalloprotease DUBs
BRCA1	9606.ENSP00000418960	Reactome	HSA-5693532	DNA Double-Strand Break Repair
BRCA1	9606.ENSP00000418960	Reactome	HSA-5693537	Resolution of D-Loop Structures
BRCA1	9606.ENSP00000418960	Reactome	HSA-5693538	Homology Directed Repair
BRCA1	9606.ENSP00000418960	Reactome	HSA-5693554	Resolution of D-loop Structures through Synthesis-Dependent Strand Annealing (SDSA)
BRCA1	9606.ENSP00000418960	Reactome	HSA-5693565	Recruitment and ATM-mediated phosphorylation of repair and signaling proteins at DNA double strand breaks
BRCA1	9606.ENSP00000418960	Reactome	HSA-5693567	HDR through Homologous Recombination (HRR) or Single Strand Annealing (SSA)
BRCA1	9606.ENSP00000418960	Reactome	HSA-5693568	Resolution of D-loop Structures through Holliday Junction Intermediates
BRCA1	9606.ENSP00000418960	Reactome	HSA-5693571	Nonhomologous End-Joining (NHEJ)
BRCA1	9606.ENSP00000418960	Reactome	HSA-5693579	Homologous DNA Pairing and Strand Exchange
BRCA1	9606.ENSP00000418960	Reactome	HSA-5693606	DNA Double Strand Break Response
BRCA1	9606.ENSP00000418960	Reactome	HSA-5693607	Processing of DNA double-strand break ends
BRCA1	9606.ENSP00000418960	Reactome	HSA-5693616	Presynaptic phase of homologous DNA pairing and strand exchange
BRCA1	9606.ENSP00000418960	Reactome	HSA-597592	Post-translational protein modification
BRCA1	9606.ENSP00000418960	Reactome	HSA-6796648	TP53 Regulates Transcription of DNA Repair Genes
BRCA1	9606.ENSP00000418960	Reactome	HSA-6804756	Regulation of TP53 Activity through Phosphorylation
BRCA1	9606.ENSP00000418960	Reactome	HSA-69473	G2/M DNA damage checkpoint
BRCA1	9606.ENSP00000418960	Reactome	HSA-69481	G2/M Checkpoints
BRCA1	9606.ENSP00000418960	Reactome	HSA-69620	Cell Cycle Checkpoints
BRCA1	9606.ENSP00000418960	Reactome	HSA-73857	RNA Polymerase II Transcription
BRCA1	9606.ENSP00000418960	Reactome	HSA-73894	DNA Repair
BRCA1	9606.ENSP00000418960	Reactome	HSA-74160	Gene expression (Transcription)
BRCA1	9606.ENSP00000418960	Reactome	HSA-8953750	Transcriptional Regulation by E2F6
BRCA1	9606.ENSP00000418960	Reactome	HSA-912446	Meiotic recombination
BRCA1	9606.ENSP00000418960	Reactome	HSA-9663199	Defective DNA double strand break response due to BRCA1 loss of function
BRCA1	9606.ENSP00000418960	Reactome	HSA-9675135	Diseases of DNA repair
BRCA1	9606.ENSP00000418960	Reactome	HSA-9675136	Diseases of DNA Double-Strand Break Repair
BRCA1	9606.ENSP00000418960	Reactome	HSA-9699150	Defective DNA double strand break response due to BARD1 loss of function
BRCA1	9606.ENSP00000418960	WikiPathways	WP138	Androgen receptor signaling pathway
BRCA1	9606.ENSP00000418960	WikiPathways	WP1530	miRNA regulation of DNA damage response
BRCA1	9606.ENSP00000418960	WikiPathways	WP1971	Integrated cancer pathway
BRCA1	9606.ENSP00000418960	WikiPathways	WP1984	Integrated breast cancer pathway
BRCA1	9606.ENSP00000418960	WikiPathways	WP2261	Glioblastoma signaling pathways
BRCA1	9606.ENSP00000418960	WikiPathways	WP2516	ATM signaling pathway
BRCA1	9606.ENSP00000418960	WikiPathways	WP3646	Hepatitis C and hepatocellular carcinoma
BRCA1	9606.ENSP00000418960	WikiPathways	WP3651	Pathways affected in adenoid cystic carcinoma
BRCA1	9606.ENSP00000418960	WikiPathways	WP3959	DNA IR-double strand breaks and cellular response via ATM
BRCA1	9606.ENSP00000418960	WikiPathways	WP4016	DNA IR-damage and cellular response via ATR
BRCA1	9606.ENSP00000418960	WikiPathways	WP4172	PI3K-Akt signaling pathway
BRCA1	9606.ENSP00000418960	WikiPathways	WP4262	Breast cancer pathway
BRCA1	9606.ENSP00000418960	WikiPathways	WP4946	DNA repair pathways, full network
BRCA1	9606.ENSP00000418960	WikiPathways	WP707	DNA damage response
BRCA1	9606.ENSP00000418960	DISEASES	DOID:0050177	Monogenic disease
BRCA1	9606.ENSP00000418960	DISEASES	DOID:0050671	Female breast cancer
BRCA1	9606.ENSP00000418960	DISEASES	DOID:0050686	Organ system cancer
BRCA1	9606.ENSP00000418960	DISEASES	DOID:0050687	Cell type cancer
BRCA1	9606.ENSP00000418960	DISEASES	DOID:0050736	Autosomal dominant disease
BRCA1	9606.ENSP00000418960	DISEASES	DOID:0050739	Autosomal genetic disease
BRCA1	9606.ENSP00000418960	DISEASES	DOID:0060071	Pre-malignant neoplasm
BRCA1	9606.ENSP00000418960	DISEASES	DOID:0060074	Ductal carcinoma in situ
BRCA1	9606.ENSP00000418960	DISEASES	DOID:0060118	Thoracic disease
BRCA1	9606.ENSP00000418960	DISEASES	DOID:0080355	Hepatobiliary system cancer
BRCA1	9606.ENSP00000418960	DISEASES	DOID:0080364	Malignant adenoma
BRCA1	9606.ENSP00000418960	DISEASES	DOID:10283	Prostate cancer
BRCA1	9606.ENSP00000418960	DISEASES	DOID:1100	Ovarian disease
BRCA1	9606.ENSP00000418960	DISEASES	DOID:120	Female reproductive organ cancer
BRCA1	9606.ENSP00000418960	DISEASES	DOID:12449	Aplastic anemia
BRCA1	9606.ENSP00000418960	DISEASES	DOID:1342	Congenital hypoplastic anemia
BRCA1	9606.ENSP00000418960	DISEASES	DOID:13636	Fanconi anemia
BRCA1	9606.ENSP00000418960	DISEASES	DOID:14566	Disease of cellular proliferation
BRCA1	9606.ENSP00000418960	DISEASES	DOID:15	Reproductive system disease
BRCA1	9606.ENSP00000418960	DISEASES	DOID:1612	Breast cancer
BRCA1	9606.ENSP00000418960	DISEASES	DOID:1614	Male breast cancer
BRCA1	9606.ENSP00000418960	DISEASES	DOID:162	Cancer
BRCA1	9606.ENSP00000418960	DISEASES	DOID:1725	Peritoneum cancer
BRCA1	9606.ENSP00000418960	DISEASES	DOID:1791	Peritoneal carcinoma
BRCA1	9606.ENSP00000418960	DISEASES	DOID:193	Reproductive organ cancer
BRCA1	9606.ENSP00000418960	DISEASES	DOID:1962	Fallopian tube disease
BRCA1	9606.ENSP00000418960	DISEASES	DOID:1963	Fallopian tube carcinoma
BRCA1	9606.ENSP00000418960	DISEASES	DOID:1964	Fallopian tube cancer
BRCA1	9606.ENSP00000418960	DISEASES	DOID:2151	Malignant ovarian surface epithelial-stromal neoplasm
BRCA1	9606.ENSP00000418960	DISEASES	DOID:2152	Ovary epithelial cancer
BRCA1	9606.ENSP00000418960	DISEASES	DOID:225	Syndrome
BRCA1	9606.ENSP00000418960	DISEASES	DOID:2277	Gonadal disease
BRCA1	9606.ENSP00000418960	DISEASES	DOID:229	Female reproductive system disease
BRCA1	9606.ENSP00000418960	DISEASES	DOID:2355	Anemia
BRCA1	9606.ENSP00000418960	DISEASES	DOID:2394	Ovarian cancer
BRCA1	9606.ENSP00000418960	DISEASES	DOID:28	Endocrine system disease
BRCA1	9606.ENSP00000418960	DISEASES	DOID:299	Adenocarcinoma
BRCA1	9606.ENSP00000418960	DISEASES	DOID:3012	Li-Fraumeni syndrome
BRCA1	9606.ENSP00000418960	DISEASES	DOID:305	Carcinoma
BRCA1	9606.ENSP00000418960	DISEASES	DOID:3111	Cystadenocarcinoma
BRCA1	9606.ENSP00000418960	DISEASES	DOID:3114	Serous cystadenocarcinoma
BRCA1	9606.ENSP00000418960	DISEASES	DOID:3118	Hepatobiliary disease
BRCA1	9606.ENSP00000418960	DISEASES	DOID:3119	Gastrointestinal system cancer
BRCA1	9606.ENSP00000418960	DISEASES	DOID:3459	Breast carcinoma
BRCA1	9606.ENSP00000418960	DISEASES	DOID:3463	Breast disease
BRCA1	9606.ENSP00000418960	DISEASES	DOID:3856	Male reproductive organ cancer
BRCA1	9606.ENSP00000418960	DISEASES	DOID:4	Disease
BRCA1	9606.ENSP00000418960	DISEASES	DOID:4001	Ovarian carcinoma
BRCA1	9606.ENSP00000418960	DISEASES	DOID:4138	Bile duct disease
BRCA1	9606.ENSP00000418960	DISEASES	DOID:4606	Bile duct cancer
BRCA1	9606.ENSP00000418960	DISEASES	DOID:4607	Biliary tract cancer
BRCA1	9606.ENSP00000418960	DISEASES	DOID:47	Prostate disease
BRCA1	9606.ENSP00000418960	DISEASES	DOID:48	Male reproductive system disease
BRCA1	9606.ENSP00000418960	DISEASES	DOID:4896	Bile duct adenocarcinoma
BRCA1	9606.ENSP00000418960	DISEASES	DOID:4897	Bile duct carcinoma
BRCA1	9606.ENSP00000418960	DISEASES	DOID:4947	Cholangiocarcinoma
BRCA1	9606.ENSP00000418960	DISEASES	DOID:5093	Thoracic cancer
BRCA1	9606.ENSP00000418960	DISEASES	DOID:5683	Hereditary breast ovarian cancer syndrome
BRCA1	9606.ENSP00000418960	DISEASES	DOID:60004	Malignant cystadenoma
BRCA1	9606.ENSP00000418960	DISEASES	DOID:630	Genetic disease
BRCA1	9606.ENSP00000418960	DISEASES	DOID:6741	Bilateral breast cancer
BRCA1	9606.ENSP00000418960	DISEASES	DOID:7	Disease of anatomical entity
BRCA1	9606.ENSP00000418960	DISEASES	DOID:74	Hematopoietic system disease
BRCA1	9606.ENSP00000418960	DISEASES	DOID:77	Gastrointestinal system disease
BRCA1	9606.ENSP00000418960	DISEASES	DOID:8029	Sporadic breast cancer
BRCA1	9606.ENSP00000418960	DISEASES	DOID:8719	In situ carcinoma
BRCA1	9606.ENSP00000418960	DISEASES	DOID:8791	Breast carcinoma in situ
BRCA1	9606.ENSP00000418960	DISEASES	DOID:9741	Biliary tract disease
BRCA1	9606.ENSP00000418960	TISSUES	BTO:0000000	Tissues, cell types and enzyme sources
BRCA1	9606.ENSP00000418960	TISSUES	BTO:0000042	Animal
BRCA1	9606.ENSP00000418960	TISSUES	BTO:0000080	Male reproductive gland
BRCA1	9606.ENSP00000418960	TISSUES	BTO:0000081	Reproductive system
BRCA1	9606.ENSP00000418960	TISSUES	BTO:0000082	Male reproductive system
BRCA1	9606.ENSP00000418960	TISSUES	BTO:0000083	Female reproductive system
BRCA1	9606.ENSP00000418960	TISSUES	BTO:0000149	Breast
BRCA1	9606.ENSP00000418960	TISSUES	BTO:0000174	Embryonic structure
BRCA1	9606.ENSP00000418960	TISSUES	BTO:0000180	Cervical carcinoma cell
BRCA1	9606.ENSP00000418960	TISSUES	BTO:0000254	Female reproductive gland
BRCA1	9606.ENSP00000418960	TISSUES	BTO:0000284	Organism form
BRCA1	9606.ENSP00000418960	TISSUES	BTO:0000356	Breast cancer cell line
BRCA1	9606.ENSP00000418960	TISSUES	BTO:0000379	Embryo
BRCA1	9606.ENSP00000418960	TISSUES	BTO:0000416	Epithelium
BRCA1	9606.ENSP00000418960	TISSUES	BTO:0000426	Erythroleukemia cell
BRCA1	9606.ENSP00000418960	TISSUES	BTO:0000431	Excretory gland
BRCA1	9606.ENSP00000418960	TISSUES	BTO:0000522	Gland
BRCA1	9606.ENSP00000418960	TISSUES	BTO:0000534	Gonad
BRCA1	9606.ENSP00000418960	TISSUES	BTO:0000580	Blood cancer cell
BRCA1	9606.ENSP00000418960	TISSUES	BTO:0000583	Bone marrow cancer cell
BRCA1	9606.ENSP00000418960	TISSUES	BTO:0000634	Integument
BRCA1	9606.ENSP00000418960	TISSUES	BTO:0000744	Lymphocytic leukemia cell
BRCA1	9606.ENSP00000418960	TISSUES	BTO:0000816	Breast cell line
BRCA1	9606.ENSP00000418960	TISSUES	BTO:0000817	Mammary gland
BRCA1	9606.ENSP00000418960	TISSUES	BTO:0000975	Ovary
BRCA1	9606.ENSP00000418960	TISSUES	BTO:0001028	Peripheral nervous system
BRCA1	9606.ENSP00000418960	TISSUES	BTO:0001271	Leukemia cell
BRCA1	9606.ENSP00000418960	TISSUES	BTO:0001363	Testis
BRCA1	9606.ENSP00000418960	TISSUES	BTO:0001368	Thorax
BRCA1	9606.ENSP00000418960	TISSUES	BTO:0001484	Nervous system
BRCA1	9606.ENSP00000418960	TISSUES	BTO:0001488	Endocrine gland
BRCA1	9606.ENSP00000418960	TISSUES	BTO:0001489	Whole body
BRCA1	9606.ENSP00000418960	TISSUES	BTO:0001493	Trunk
BRCA1	9606.ENSP00000418960	TISSUES	BTO:0001541	Pronephros
BRCA1	9606.ENSP00000418960	TISSUES	BTO:0001546	Chronic lymphocytic leukemia cell
BRCA1	9606.ENSP00000418960	TISSUES	BTO:0001568	MDA-MB-436 cell
BRCA1	9606.ENSP00000418960	TISSUES	BTO:0003091	Urogenital system
BRCA1	9606.ENSP00000418960	TISSUES	BTO:0003096	Internal male genital organ
BRCA1	9606.ENSP00000418960	TISSUES	BTO:0003099	Internal female genital organ
BRCA1	9606.ENSP00000418960	TISSUES	BTO:0003323	HCC-1937 cell
BRCA1	9606.ENSP00000418960	TISSUES	BTO:0003568	Mammary gland cell line
BRCA1	9606.ENSP00000418960	TISSUES	BTO:0003661	Ovary epithelium
BRCA1	9606.ENSP00000418960	TISSUES	BTO:0004086	Mammary gland tumor cell line
BRCA1	9606.ENSP00000418960	TISSUES	BTO:0004483	Ovarian surface epithelium
BRCA1	9606.ENSP00000418960	COMPARTMENTS	GOCC:0000151	Ubiquitin ligase complex
BRCA1	9606.ENSP00000418960	COMPARTMENTS	GOCC:0000152	Nuclear ubiquitin ligase complex
BRCA1	9606.ENSP00000418960	COMPARTMENTS	GOCC:0000228	Nuclear chromosome
BRCA1	9606.ENSP00000418960	COMPARTMENTS	GOCC:0000793	Condensed chromosome
BRCA1	9606.ENSP00000418960	COMPARTMENTS	GOCC:0000794	Condensed nuclear chromosome
BRCA1	9606.ENSP00000418960	COMPARTMENTS	GOCC:0000795	Synaptonemal complex
BRCA1	9606.ENSP00000418960	COMPARTMENTS	GOCC:0000800	Lateral element
BRCA1	9606.ENSP00000418960	COMPARTMENTS	GOCC:0000930	Gamma-tubulin complex
BRCA1	9606.ENSP00000418960	COMPARTMENTS	GOCC:0000931	Gamma-tubulin large complex
BRCA1	9606.ENSP00000418960	COMPARTMENTS	GOCC:0005622	Intracellular
BRCA1	9606.ENSP00000418960	COMPARTMENTS	GOCC:0005634	Nucleus
BRCA1	9606.ENSP00000418960	COMPARTMENTS	GOCC:0005654	Nucleoplasm
BRCA1	9606.ENSP00000418960	COMPARTMENTS	GOCC:0005694	Chromosome
BRCA1	9606.ENSP00000418960	COMPARTMENTS	GOCC:0005737	Cytoplasm
BRCA1	9606.ENSP00000418960	COMPARTMENTS	GOCC:0005815	Microtubule organizing center
BRCA1	9606.ENSP00000418960	COMPARTMENTS	GOCC:0005856	Cytoskeleton
BRCA1	9606.ENSP00000418960	COMPARTMENTS	GOCC:0005886	Plasma membrane
BRCA1	9606.ENSP00000418960	COMPARTMENTS	GOCC:0008274	Gamma-tubulin ring complex
BRCA1	9606.ENSP00000418960	COMPARTMENTS	GOCC:0015630	Microtubule cytoskeleton
BRCA1	9606.ENSP00000418960	COMPARTMENTS	GOCC:0016020	Membrane
BRCA1	9606.ENSP00000418960	COMPARTMENTS	GOCC:0016604	Nuclear body
BRCA1	9606.ENSP00000418960	COMPARTMENTS	GOCC:0030870	Mre11 complex
BRCA1	9606.ENSP00000418960	COMPARTMENTS	GOCC:0031436	BRCA1-BARD1 complex
BRCA1	9606.ENSP00000418960	COMPARTMENTS	GOCC:0031974	Membrane-enclosed lumen
BRCA1	9606.ENSP00000418960	COMPARTMENTS	GOCC:0031981	Nuclear lumen
BRCA1	9606.ENSP00000418960	COMPARTMENTS	GOCC:0032991	Protein-containing complex
BRCA1	9606.ENSP00000418960	COMPARTMENTS	GOCC:0043226	Organelle
BRCA1	9606.ENSP00000418960	COMPARTMENTS	GOCC:0043227	Membrane-bounded organelle
BRCA1	9606.ENSP00000418960	COMPARTMENTS	GOCC:0043228	Non-membrane-bounded organelle
BRCA1	9606.ENSP00000418960	COMPARTMENTS	GOCC:0043229	Intracellular organelle
BRCA1	9606.ENSP00000418960	COMPARTMENTS	GOCC:0043231	Intracellular membrane-bounded organelle
BRCA1	9606.ENSP00000418960	COMPARTMENTS	GOCC:0043232	Intracellular non-membrane-bounded organelle
BRCA1	9606.ENSP00000418960	COMPARTMENTS	GOCC:0043233	Organelle lumen
BRCA1	9606.ENSP00000418960	COMPARTMENTS	GOCC:0070013	Intracellular organelle lumen
BRCA1	9606.ENSP00000418960	COMPARTMENTS	GOCC:0070419	Nonhomologous end joining complex
BRCA1	9606.ENSP00000418960	COMPARTMENTS	GOCC:0070531	BRCA1-A complex
BRCA1	9606.ENSP00000418960	COMPARTMENTS	GOCC:0070533	BRCA1-C complex
BRCA1	9606.ENSP00000418960	COMPARTMENTS	GOCC:0070767	BRCA1-Rad51 complex
BRCA1	9606.ENSP00000418960	COMPARTMENTS	GOCC:0071944	Cell periphery
BRCA1	9606.ENSP00000418960	COMPARTMENTS	GOCC:0099086	Synaptonemal structure
BRCA1	9606.ENSP00000418960	COMPARTMENTS	GOCC:0110165	Cellular anatomical entity
BRCA1	9606.ENSP00000418960	COMPARTMENTS	GOCC:1902494	Catalytic complex
BRCA1	9606.ENSP00000418960	COMPARTMENTS	GOCC:1990234	Transferase complex
BRCA1	9606.ENSP00000418960	COMPARTMENTS	GOCC:1990391	DNA repair complex
BRCA1	9606.ENSP00000418960	COMPARTMENTS	GOCC:1990904	Ribonucleoprotein complex
BRCA1	9606.ENSP00000418960	Monarch HPO	BFO:0000016	Disposition
BRCA1	9606.ENSP00000418960	Monarch HPO	EFO:0000246	Age
BRCA1	9606.ENSP00000418960	Monarch HPO	EFO:0000408	Disease
BRCA1	9606.ENSP00000418960	Monarch HPO	EFO:0000508	Genetic disorder
BRCA1	9606.ENSP00000418960	Monarch HPO	EFO:0000719	Temporal measurement
BRCA1	9606.ENSP00000418960	Monarch HPO	EFO:0002461	Skeletal system disease
BRCA1	9606.ENSP00000418960	Monarch HPO	EFO:0004260	Bone disease
BRCA1	9606.ENSP00000418960	Monarch HPO	EFO:0004272	Anemia (phenotype)
BRCA1	9606.ENSP00000418960	Monarch HPO	EFO:0004302	Anthropometric measurement
BRCA1	9606.ENSP00000418960	Monarch HPO	EFO:0004308	Leukocyte count
BRCA1	9606.ENSP00000418960	Monarch HPO	EFO:0004324	Body weights and measures
BRCA1	9606.ENSP00000418960	Monarch HPO	EFO:0004340	Body mass index
BRCA1	9606.ENSP00000418960	Monarch HPO	EFO:0004503	Hematological measurement
BRCA1	9606.ENSP00000418960	Monarch HPO	EFO:0004582	Liver enzyme measurement
BRCA1	9606.ENSP00000418960	Monarch HPO	EFO:0004586	Complete blood cell count
BRCA1	9606.ENSP00000418960	Monarch HPO	EFO:0004703	Age at menarche
BRCA1	9606.ENSP00000418960	Monarch HPO	EFO:0004704	Age at menopause
BRCA1	9606.ENSP00000418960	Monarch HPO	EFO:0004736	Aspartate aminotransferase measurement
BRCA1	9606.ENSP00000418960	Monarch HPO	EFO:0004747	Protein measurement
BRCA1	9606.ENSP00000418960	Monarch HPO	EFO:0004842	Eosinophil count
BRCA1	9606.ENSP00000418960	Monarch HPO	EFO:0005091	Monocyte count
BRCA1	9606.ENSP00000418960	Monarch HPO	EFO:0007987	Granulocyte count
BRCA1	9606.ENSP00000418960	Monarch HPO	EFO:0007988	Myeloid white cell count
BRCA1	9606.ENSP00000418960	Monarch HPO	EFO:0007989	Monocyte percentage of leukocytes
BRCA1	9606.ENSP00000418960	Monarch HPO	EFO:0009676	Musculoskeletal system disease
BRCA1	9606.ENSP00000418960	Monarch HPO	HP:0000008	Abnormal morphology of female internal genitalia
BRCA1	9606.ENSP00000418960	Monarch HPO	HP:0000010	Recurrent urinary tract infections
BRCA1	9606.ENSP00000418960	Monarch HPO	HP:0000022	Abnormality of male internal genitalia
BRCA1	9606.ENSP00000418960	Monarch HPO	HP:0000025	Functional abnormality of male internal genitalia
BRCA1	9606.ENSP00000418960	Monarch HPO	HP:0000027	Azoospermia
BRCA1	9606.ENSP00000418960	Monarch HPO	HP:0000028	Cryptorchidism
BRCA1	9606.ENSP00000418960	Monarch HPO	HP:0000032	Abnormality of male external genitalia
BRCA1	9606.ENSP00000418960	Monarch HPO	HP:0000035	Abnormal testis morphology
BRCA1	9606.ENSP00000418960	Monarch HPO	HP:0000036	Abnormal penis morphology
BRCA1	9606.ENSP00000418960	Monarch HPO	HP:0000047	Hypospadias
BRCA1	9606.ENSP00000418960	Monarch HPO	HP:0000069	Abnormality of the ureter
BRCA1	9606.ENSP00000418960	Monarch HPO	HP:0000072	Hydroureter
BRCA1	9606.ENSP00000418960	Monarch HPO	HP:0000077	Abnormality of the kidney
BRCA1	9606.ENSP00000418960	Monarch HPO	HP:0000078	Abnormality of the genital system
BRCA1	9606.ENSP00000418960	Monarch HPO	HP:0000079	Abnormality of the urinary system
BRCA1	9606.ENSP00000418960	Monarch HPO	HP:0000080	Abnormality of reproductive system physiology
BRCA1	9606.ENSP00000418960	Monarch HPO	HP:0000083	Renal insufficiency
BRCA1	9606.ENSP00000418960	Monarch HPO	HP:0000118	Phenotypic abnormality
BRCA1	9606.ENSP00000418960	Monarch HPO	HP:0000119	Abnormality of the genitourinary system
BRCA1	9606.ENSP00000418960	Monarch HPO	HP:0000130	Abnormality of the uterus
BRCA1	9606.ENSP00000418960	Monarch HPO	HP:0000135	Hypogonadism
BRCA1	9606.ENSP00000418960	Monarch HPO	HP:0000137	Abnormality of the ovary
BRCA1	9606.ENSP00000418960	Monarch HPO	HP:0000144	Decreased fertility
BRCA1	9606.ENSP00000418960	Monarch HPO	HP:0000152	Abnormality of head or neck
BRCA1	9606.ENSP00000418960	Monarch HPO	HP:0000153	Abnormality of the mouth
BRCA1	9606.ENSP00000418960	Monarch HPO	HP:0000159	Abnormal lip morphology
BRCA1	9606.ENSP00000418960	Monarch HPO	HP:0000163	Abnormal oral cavity morphology
BRCA1	9606.ENSP00000418960	Monarch HPO	HP:0000164	Abnormality of the dentition
BRCA1	9606.ENSP00000418960	Monarch HPO	HP:0000172	Abnormal uvula morphology
BRCA1	9606.ENSP00000418960	Monarch HPO	HP:0000174	Abnormal palate morphology
BRCA1	9606.ENSP00000418960	Monarch HPO	HP:0000175	Cleft palate
BRCA1	9606.ENSP00000418960	Monarch HPO	HP:0000177	Abnormality of upper lip
BRCA1	9606.ENSP00000418960	Monarch HPO	HP:0000189	Narrow palate
BRCA1	9606.ENSP00000418960	Monarch HPO	HP:0000202	Oral cleft
BRCA1	9606.ENSP00000418960	Monarch HPO	HP:0000215	Thick upper lip vermilion
BRCA1	9606.ENSP00000418960	Monarch HPO	HP:0000218	High palate
BRCA1	9606.ENSP00000418960	Monarch HPO	HP:0000234	Abnormality of the head
BRCA1	9606.ENSP00000418960	Monarch HPO	HP:0000238	Hydrocephalus
BRCA1	9606.ENSP00000418960	Monarch HPO	HP:0000252	Microcephaly
BRCA1	9606.ENSP00000418960	Monarch HPO	HP:0000268	Dolichocephaly
BRCA1	9606.ENSP00000418960	Monarch HPO	HP:0000271	Abnormality of the face
BRCA1	9606.ENSP00000418960	Monarch HPO	HP:0000277	Abnormal mandible morphology
BRCA1	9606.ENSP00000418960	Monarch HPO	HP:0000280	Coarse facial features
BRCA1	9606.ENSP00000418960	Monarch HPO	HP:0000286	Epicanthus
BRCA1	9606.ENSP00000418960	Monarch HPO	HP:0000290	Abnormality of the forehead
BRCA1	9606.ENSP00000418960	Monarch HPO	HP:0000294	Low anterior hairline
BRCA1	9606.ENSP00000418960	Monarch HPO	HP:0000315	Abnormality of the orbital region
BRCA1	9606.ENSP00000418960	Monarch HPO	HP:0000316	Hypertelorism
BRCA1	9606.ENSP00000418960	Monarch HPO	HP:0000324	Facial asymmetry
BRCA1	9606.ENSP00000418960	Monarch HPO	HP:0000340	Sloping forehead
BRCA1	9606.ENSP00000418960	Monarch HPO	HP:0000347	Micrognathia
BRCA1	9606.ENSP00000418960	Monarch HPO	HP:0000356	Abnormality of the outer ear
BRCA1	9606.ENSP00000418960	Monarch HPO	HP:0000364	Hearing abnormality
BRCA1	9606.ENSP00000418960	Monarch HPO	HP:0000365	Hearing impairment
BRCA1	9606.ENSP00000418960	Monarch HPO	HP:0000366	Abnormality of the nose
BRCA1	9606.ENSP00000418960	Monarch HPO	HP:0000415	Abnormality of the choanae
BRCA1	9606.ENSP00000418960	Monarch HPO	HP:0000426	Prominent nasal bridge
BRCA1	9606.ENSP00000418960	Monarch HPO	HP:0000453	Choanal atresia
BRCA1	9606.ENSP00000418960	Monarch HPO	HP:0000463	Anteverted nares
BRCA1	9606.ENSP00000418960	Monarch HPO	HP:0000478	Abnormality of the eye
BRCA1	9606.ENSP00000418960	Monarch HPO	HP:0000481	Abnormal cornea morphology
BRCA1	9606.ENSP00000418960	Monarch HPO	HP:0000483	Astigmatism
BRCA1	9606.ENSP00000418960	Monarch HPO	HP:0000486	Strabismus
BRCA1	9606.ENSP00000418960	Monarch HPO	HP:0000492	Abnormal eyelid morphology
BRCA1	9606.ENSP00000418960	Monarch HPO	HP:0000504	Abnormality of vision
BRCA1	9606.ENSP00000418960	Monarch HPO	HP:0000505	Visual impairment
BRCA1	9606.ENSP00000418960	Monarch HPO	HP:0000508	Ptosis
BRCA1	9606.ENSP00000418960	Monarch HPO	HP:0000517	Abnormality of the lens
BRCA1	9606.ENSP00000418960	Monarch HPO	HP:0000518	Cataract
BRCA1	9606.ENSP00000418960	Monarch HPO	HP:0000520	Proptosis
BRCA1	9606.ENSP00000418960	Monarch HPO	HP:0000525	Abnormality iris morphology
BRCA1	9606.ENSP00000418960	Monarch HPO	HP:0000527	Long eyelashes
BRCA1	9606.ENSP00000418960	Monarch HPO	HP:0000539	Abnormality of refraction
BRCA1	9606.ENSP00000418960	Monarch HPO	HP:0000549	Abnormal conjugate eye movement
BRCA1	9606.ENSP00000418960	Monarch HPO	HP:0000553	Abnormal uvea morphology
BRCA1	9606.ENSP00000418960	Monarch HPO	HP:0000568	Microphthalmia
BRCA1	9606.ENSP00000418960	Monarch HPO	HP:0000581	Blepharophimosis
BRCA1	9606.ENSP00000418960	Monarch HPO	HP:0000582	Upslanted palpebral fissure
BRCA1	9606.ENSP00000418960	Monarch HPO	HP:0000598	Abnormality of the ear
BRCA1	9606.ENSP00000418960	Monarch HPO	HP:0000639	Nystagmus
BRCA1	9606.ENSP00000418960	Monarch HPO	HP:0000689	Dental malocclusion
BRCA1	9606.ENSP00000418960	Monarch HPO	HP:0000707	Abnormality of the nervous system
BRCA1	9606.ENSP00000418960	Monarch HPO	HP:0000750	Delayed speech and language development
BRCA1	9606.ENSP00000418960	Monarch HPO	HP:0000769	Abnormality of the breast
BRCA1	9606.ENSP00000418960	Monarch HPO	HP:0000795	Abnormality of the urethra
BRCA1	9606.ENSP00000418960	Monarch HPO	HP:0000811	Abnormal external genitalia
BRCA1	9606.ENSP00000418960	Monarch HPO	HP:0000813	Bicornuate uterus
BRCA1	9606.ENSP00000418960	Monarch HPO	HP:0000818	Abnormality of the endocrine system
BRCA1	9606.ENSP00000418960	Monarch HPO	HP:0000864	Abnormality of the hypothalamus-pituitary axis
BRCA1	9606.ENSP00000418960	Monarch HPO	HP:0000924	Abnormality of the skeletal system
BRCA1	9606.ENSP00000418960	Monarch HPO	HP:0000925	Abnormality of the vertebral column
BRCA1	9606.ENSP00000418960	Monarch HPO	HP:0000929	Abnormal skull morphology
BRCA1	9606.ENSP00000418960	Monarch HPO	HP:0000951	Abnormality of the skin
BRCA1	9606.ENSP00000418960	Monarch HPO	HP:0000953	Hyperpigmentation of the skin
BRCA1	9606.ENSP00000418960	Monarch HPO	HP:0000957	Cafe-au-lait spot
BRCA1	9606.ENSP00000418960	Monarch HPO	HP:0001000	Abnormality of skin pigmentation
BRCA1	9606.ENSP00000418960	Monarch HPO	HP:0001010	Hypopigmentation of the skin
BRCA1	9606.ENSP00000418960	Monarch HPO	HP:0001053	Hypopigmented skin patches
BRCA1	9606.ENSP00000418960	Monarch HPO	HP:0001155	Abnormality of the hand
BRCA1	9606.ENSP00000418960	Monarch HPO	HP:0001167	Abnormality of finger
BRCA1	9606.ENSP00000418960	Monarch HPO	HP:0001172	Abnormal thumb morphology
BRCA1	9606.ENSP00000418960	Monarch HPO	HP:0001197	Abnormality of prenatal development or birth
BRCA1	9606.ENSP00000418960	Monarch HPO	HP:0001199	Triphalangeal thumb
BRCA1	9606.ENSP00000418960	Monarch HPO	HP:0001217	Clubbing
BRCA1	9606.ENSP00000418960	Monarch HPO	HP:0001249	Intellectual disability
BRCA1	9606.ENSP00000418960	Monarch HPO	HP:0001263	Global developmental delay
BRCA1	9606.ENSP00000418960	Monarch HPO	HP:0001347	Hyperreflexia
BRCA1	9606.ENSP00000418960	Monarch HPO	HP:0001367	Abnormal joint morphology
BRCA1	9606.ENSP00000418960	Monarch HPO	HP:0001373	Joint dislocation
BRCA1	9606.ENSP00000418960	Monarch HPO	HP:0001384	Abnormal hip joint morphology
BRCA1	9606.ENSP00000418960	Monarch HPO	HP:0001392	Abnormality of the liver
BRCA1	9606.ENSP00000418960	Monarch HPO	HP:0001507	Growth abnormality
BRCA1	9606.ENSP00000418960	Monarch HPO	HP:0001508	Failure to thrive
BRCA1	9606.ENSP00000418960	Monarch HPO	HP:0001510	Growth delay
BRCA1	9606.ENSP00000418960	Monarch HPO	HP:0001511	Intrauterine growth retardation
BRCA1	9606.ENSP00000418960	Monarch HPO	HP:0001537	Umbilical hernia
BRCA1	9606.ENSP00000418960	Monarch HPO	HP:0001549	Abnormal ileum morphology
BRCA1	9606.ENSP00000418960	Monarch HPO	HP:0001560	Abnormality of the amniotic fluid
BRCA1	9606.ENSP00000418960	Monarch HPO	HP:0001562	Oligohydramnios
BRCA1	9606.ENSP00000418960	Monarch HPO	HP:0001572	Macrodontia
BRCA1	9606.ENSP00000418960	Monarch HPO	HP:0001574	Abnormality of the integument
BRCA1	9606.ENSP00000418960	Monarch HPO	HP:0001595	Abnormal hair morphology
BRCA1	9606.ENSP00000418960	Monarch HPO	HP:0001626	Abnormality of the cardiovascular system
BRCA1	9606.ENSP00000418960	Monarch HPO	HP:0001627	Abnormal heart morphology
BRCA1	9606.ENSP00000418960	Monarch HPO	HP:0001631	Atrial septal defect
BRCA1	9606.ENSP00000418960	Monarch HPO	HP:0001636	Tetralogy of Fallot
BRCA1	9606.ENSP00000418960	Monarch HPO	HP:0001637	Abnormal myocardium morphology
BRCA1	9606.ENSP00000418960	Monarch HPO	HP:0001638	Cardiomyopathy
BRCA1	9606.ENSP00000418960	Monarch HPO	HP:0001639	Hypertrophic cardiomyopathy
BRCA1	9606.ENSP00000418960	Monarch HPO	HP:0001643	Patent ductus arteriosus
BRCA1	9606.ENSP00000418960	Monarch HPO	HP:0001646	Abnormal aortic valve morphology
BRCA1	9606.ENSP00000418960	Monarch HPO	HP:0001654	Abnormal heart valve morphology
BRCA1	9606.ENSP00000418960	Monarch HPO	HP:0001671	Abnormal cardiac septum morphology
BRCA1	9606.ENSP00000418960	Monarch HPO	HP:0001679	Abnormal aortic morphology
BRCA1	9606.ENSP00000418960	Monarch HPO	HP:0001710	Conotruncal defect
BRCA1	9606.ENSP00000418960	Monarch HPO	HP:0001732	Abnormality of the pancreas
BRCA1	9606.ENSP00000418960	Monarch HPO	HP:0001760	Abnormal foot morphology
BRCA1	9606.ENSP00000418960	Monarch HPO	HP:0001763	Pes planus
BRCA1	9606.ENSP00000418960	Monarch HPO	HP:0001770	Toe syndactyly
BRCA1	9606.ENSP00000418960	Monarch HPO	HP:0001780	Abnormality of toe
BRCA1	9606.ENSP00000418960	Monarch HPO	HP:0001824	Weight loss
BRCA1	9606.ENSP00000418960	Monarch HPO	HP:0001871	Abnormality of blood and blood-forming tissues
BRCA1	9606.ENSP00000418960	Monarch HPO	HP:0001873	Thrombocytopenia
BRCA1	9606.ENSP00000418960	Monarch HPO	HP:0001877	Abnormal erythrocyte morphology
BRCA1	9606.ENSP00000418960	Monarch HPO	HP:0001881	Abnormal leukocyte morphology
BRCA1	9606.ENSP00000418960	Monarch HPO	HP:0001882	Leukopenia
BRCA1	9606.ENSP00000418960	Monarch HPO	HP:0001903	Anemia
BRCA1	9606.ENSP00000418960	Monarch HPO	HP:0001924	Sideroblastic anemia
BRCA1	9606.ENSP00000418960	Monarch HPO	HP:0001939	Abnormality of metabolism/homeostasis
BRCA1	9606.ENSP00000418960	Monarch HPO	HP:0001999	Abnormal facial shape
BRCA1	9606.ENSP00000418960	Monarch HPO	HP:0002007	Frontal bossing
BRCA1	9606.ENSP00000418960	Monarch HPO	HP:0002011	Morphological central nervous system abnormality
BRCA1	9606.ENSP00000418960	Monarch HPO	HP:0002012	Abnormality of the abdominal organs
BRCA1	9606.ENSP00000418960	Monarch HPO	HP:0002023	Anal atresia
BRCA1	9606.ENSP00000418960	Monarch HPO	HP:0002031	Abnormal esophagus morphology
BRCA1	9606.ENSP00000418960	Monarch HPO	HP:0002086	Abnormality of the respiratory system
BRCA1	9606.ENSP00000418960	Monarch HPO	HP:0002119	Ventriculomegaly
BRCA1	9606.ENSP00000418960	Monarch HPO	HP:0002143	Abnormality of the spinal cord
BRCA1	9606.ENSP00000418960	Monarch HPO	HP:0002167	Neurological speech impairment
BRCA1	9606.ENSP00000418960	Monarch HPO	HP:0002242	Abnormal intestine morphology
BRCA1	9606.ENSP00000418960	Monarch HPO	HP:0002244	Abnormality of the small intestine
BRCA1	9606.ENSP00000418960	Monarch HPO	HP:0002245	Meckel diverticulum
BRCA1	9606.ENSP00000418960	Monarch HPO	HP:0002246	Abnormal duodenum morphology
BRCA1	9606.ENSP00000418960	Monarch HPO	HP:0002251	Aganglionic megacolon
BRCA1	9606.ENSP00000418960	Monarch HPO	HP:0002414	Spina bifida
BRCA1	9606.ENSP00000418960	Monarch HPO	HP:0002575	Tracheoesophageal fistula
BRCA1	9606.ENSP00000418960	Monarch HPO	HP:0002597	Abnormality of the vasculature
BRCA1	9606.ENSP00000418960	Monarch HPO	HP:0002644	Abnormality of pelvic girdle bone morphology
BRCA1	9606.ENSP00000418960	Monarch HPO	HP:0002650	Scoliosis
BRCA1	9606.ENSP00000418960	Monarch HPO	HP:0002664	Neoplasm
BRCA1	9606.ENSP00000418960	Monarch HPO	HP:0002715	Abnormality of the immune system
BRCA1	9606.ENSP00000418960	Monarch HPO	HP:0002719	Recurrent infections
BRCA1	9606.ENSP00000418960	Monarch HPO	HP:0002813	Abnormality of limb bone morphology
BRCA1	9606.ENSP00000418960	Monarch HPO	HP:0002814	Abnormality of the lower limb
BRCA1	9606.ENSP00000418960	Monarch HPO	HP:0002817	Abnormality of the upper limb
BRCA1	9606.ENSP00000418960	Monarch HPO	HP:0002818	Abnormality of the radius
BRCA1	9606.ENSP00000418960	Monarch HPO	HP:0002823	Abnormality of femur morphology
BRCA1	9606.ENSP00000418960	Monarch HPO	HP:0002827	Hip dislocation
BRCA1	9606.ENSP00000418960	Monarch HPO	HP:0002861	Melanoma
BRCA1	9606.ENSP00000418960	Monarch HPO	HP:0002863	Myelodysplasia
BRCA1	9606.ENSP00000418960	Monarch HPO	HP:0002894	Neoplasm of the pancreas
BRCA1	9606.ENSP00000418960	Monarch HPO	HP:0002921	Abnormality of the cerebrospinal fluid
BRCA1	9606.ENSP00000418960	Monarch HPO	HP:0002973	Abnormality of the forearm
BRCA1	9606.ENSP00000418960	Monarch HPO	HP:0002997	Abnormality of the ulna
BRCA1	9606.ENSP00000418960	Monarch HPO	HP:0003002	Breast carcinoma
BRCA1	9606.ENSP00000418960	Monarch HPO	HP:0003022	Hypoplasia of the ulna
BRCA1	9606.ENSP00000418960	Monarch HPO	HP:0003026	Short long bone
BRCA1	9606.ENSP00000418960	Monarch HPO	HP:0003220	Abnormality of chromosome stability
BRCA1	9606.ENSP00000418960	Monarch HPO	HP:0003272	Abnormal hip bone morphology
BRCA1	9606.ENSP00000418960	Monarch HPO	HP:0003549	Abnormality of connective tissue
BRCA1	9606.ENSP00000418960	Monarch HPO	HP:0004209	Clinodactyly of the 5th finger
BRCA1	9606.ENSP00000418960	Monarch HPO	HP:0004299	Hernia of the abdominal wall
BRCA1	9606.ENSP00000418960	Monarch HPO	HP:0004322	Short stature
BRCA1	9606.ENSP00000418960	Monarch HPO	HP:0004323	Abnormality of body weight
BRCA1	9606.ENSP00000418960	Monarch HPO	HP:0004325	Decreased body weight
BRCA1	9606.ENSP00000418960	Monarch HPO	HP:0004328	Abnormal anterior eye segment morphology
BRCA1	9606.ENSP00000418960	Monarch HPO	HP:0004348	Abnormality of bone mineral density
BRCA1	9606.ENSP00000418960	Monarch HPO	HP:0004349	Reduced bone mineral density
BRCA1	9606.ENSP00000418960	Monarch HPO	HP:0004377	Hematological neoplasm
BRCA1	9606.ENSP00000418960	Monarch HPO	HP:0004378	Abnormality of the anus
BRCA1	9606.ENSP00000418960	Monarch HPO	HP:0005120	Abnormal cardiac atrium morphology
BRCA1	9606.ENSP00000418960	Monarch HPO	HP:0005262	Abnormality of the synovia
BRCA1	9606.ENSP00000418960	Monarch HPO	HP:0005344	Abnormal carotid artery morphology
BRCA1	9606.ENSP00000418960	Monarch HPO	HP:0005522	Pyridoxine-responsive sideroblastic anemia
BRCA1	9606.ENSP00000418960	Monarch HPO	HP:0005918	Abnormal finger phalanx morphology
BRCA1	9606.ENSP00000418960	Monarch HPO	HP:0005922	Abnormal hand morphology
BRCA1	9606.ENSP00000418960	Monarch HPO	HP:0005927	Aplasia/hypoplasia involving bones of the hand
BRCA1	9606.ENSP00000418960	Monarch HPO	HP:0006101	Finger syndactyly
BRCA1	9606.ENSP00000418960	Monarch HPO	HP:0006265	Aplasia/Hypoplasia of fingers
BRCA1	9606.ENSP00000418960	Monarch HPO	HP:0006482	Abnormality of dental morphology
BRCA1	9606.ENSP00000418960	Monarch HPO	HP:0006495	Aplasia/Hypoplasia of the ulna
BRCA1	9606.ENSP00000418960	Monarch HPO	HP:0006496	Aplasia/hypoplasia involving bones of the upper limbs
BRCA1	9606.ENSP00000418960	Monarch HPO	HP:0006501	Aplasia/Hypoplasia of the radius
BRCA1	9606.ENSP00000418960	Monarch HPO	HP:0006503	Aplasia/hypoplasia involving forearm bones
BRCA1	9606.ENSP00000418960	Monarch HPO	HP:0006824	Cranial nerve paralysis
BRCA1	9606.ENSP00000418960	Monarch HPO	HP:0007378	Neoplasm of the gastrointestinal tract
BRCA1	9606.ENSP00000418960	Monarch HPO	HP:0007379	Neoplasm of the genitourinary tract
BRCA1	9606.ENSP00000418960	Monarch HPO	HP:0007400	Irregular hyperpigmentation
BRCA1	9606.ENSP00000418960	Monarch HPO	HP:0007565	Multiple cafe-au-lait spots
BRCA1	9606.ENSP00000418960	Monarch HPO	HP:0007700	Ocular anterior segment dysgenesis
BRCA1	9606.ENSP00000418960	Monarch HPO	HP:0007874	Almond-shaped palpebral fissure
BRCA1	9606.ENSP00000418960	Monarch HPO	HP:0008050	Abnormality of the palpebral fissures
BRCA1	9606.ENSP00000418960	Monarch HPO	HP:0008053	Aplasia/Hypoplasia of the iris
BRCA1	9606.ENSP00000418960	Monarch HPO	HP:0008055	Aplasia/Hypoplasia affecting the uvea
BRCA1	9606.ENSP00000418960	Monarch HPO	HP:0008056	Aplasia/Hypoplasia affecting the eye
BRCA1	9606.ENSP00000418960	Monarch HPO	HP:0008062	Aplasia/Hypoplasia affecting the anterior segment of the eye
BRCA1	9606.ENSP00000418960	Monarch HPO	HP:0008070	Sparse hair
BRCA1	9606.ENSP00000418960	Monarch HPO	HP:0008373	Puberty and gonadal disorders
BRCA1	9606.ENSP00000418960	Monarch HPO	HP:0008572	External ear malformation
BRCA1	9606.ENSP00000418960	Monarch HPO	HP:0008669	Abnormal spermatogenesis
BRCA1	9606.ENSP00000418960	Monarch HPO	HP:0008678	Renal hypoplasia/aplasia
BRCA1	9606.ENSP00000418960	Monarch HPO	HP:0008775	Abnormal prostate morphology
BRCA1	9606.ENSP00000418960	Monarch HPO	HP:0009115	Aplasia/hypoplasia involving the skeleton
BRCA1	9606.ENSP00000418960	Monarch HPO	HP:0009602	Abnormality of thumb phalanx
BRCA1	9606.ENSP00000418960	Monarch HPO	HP:0009623	Proximal placement of thumb
BRCA1	9606.ENSP00000418960	Monarch HPO	HP:0009774	Triangular shaped phalanges of the hand
BRCA1	9606.ENSP00000418960	Monarch HPO	HP:0009815	Aplasia/hypoplasia of the extremities
BRCA1	9606.ENSP00000418960	Monarch HPO	HP:0009821	Forearm undergrowth
BRCA1	9606.ENSP00000418960	Monarch HPO	HP:0009824	Upper limb undergrowth
BRCA1	9606.ENSP00000418960	Monarch HPO	HP:0009826	Limb undergrowth
BRCA1	9606.ENSP00000418960	Monarch HPO	HP:0010161	Abnormality of the phalanges of the toes
BRCA1	9606.ENSP00000418960	Monarch HPO	HP:0010293	Aplasia/Hypoplasia of the uvula
BRCA1	9606.ENSP00000418960	Monarch HPO	HP:0010301	Spinal dysraphism
BRCA1	9606.ENSP00000418960	Monarch HPO	HP:0010461	Abnormality of the male genitalia
BRCA1	9606.ENSP00000418960	Monarch HPO	HP:0010468	Aplasia/Hypoplasia of the testes
BRCA1	9606.ENSP00000418960	Monarch HPO	HP:0010469	Absent testis
BRCA1	9606.ENSP00000418960	Monarch HPO	HP:0010674	Abnormality of the curvature of the vertebral column
BRCA1	9606.ENSP00000418960	Monarch HPO	HP:0010720	Abnormal hair pattern
BRCA1	9606.ENSP00000418960	Monarch HPO	HP:0010785	Gonadal neoplasm
BRCA1	9606.ENSP00000418960	Monarch HPO	HP:0010787	Genital neoplasm
BRCA1	9606.ENSP00000418960	Monarch HPO	HP:0010936	Abnormality of the lower urinary tract
BRCA1	9606.ENSP00000418960	Monarch HPO	HP:0010972	Anemia of inadequate production
BRCA1	9606.ENSP00000418960	Monarch HPO	HP:0011004	Abnormal systemic arterial morphology
BRCA1	9606.ENSP00000418960	Monarch HPO	HP:0011017	Abnormal cellular physiology
BRCA1	9606.ENSP00000418960	Monarch HPO	HP:0011024	Abnormality of the gastrointestinal tract
BRCA1	9606.ENSP00000418960	Monarch HPO	HP:0011027	Abnormal fallopian tube morphology
BRCA1	9606.ENSP00000418960	Monarch HPO	HP:0011121	Abnormality of skin morphology
BRCA1	9606.ENSP00000418960	Monarch HPO	HP:0011138	Abnormality of skin adnexa morphology
BRCA1	9606.ENSP00000418960	Monarch HPO	HP:0011277	Abnormality of the urinary system physiology
BRCA1	9606.ENSP00000418960	Monarch HPO	HP:0011297	Abnormal digit morphology
BRCA1	9606.ENSP00000418960	Monarch HPO	HP:0011314	Abnormality of long bone morphology
BRCA1	9606.ENSP00000418960	Monarch HPO	HP:0011339	Abnormality of upper lip vermillion
BRCA1	9606.ENSP00000418960	Monarch HPO	HP:0011355	Localized skin lesion
BRCA1	9606.ENSP00000418960	Monarch HPO	HP:0011362	Abnormal hair quantity
BRCA1	9606.ENSP00000418960	Monarch HPO	HP:0011446	Abnormality of higher mental function
BRCA1	9606.ENSP00000418960	Monarch HPO	HP:0011792	Neoplasm by histology
BRCA1	9606.ENSP00000418960	Monarch HPO	HP:0011793	Neoplasm by anatomical site
BRCA1	9606.ENSP00000418960	Monarch HPO	HP:0011821	Abnormality of facial skeleton
BRCA1	9606.ENSP00000418960	Monarch HPO	HP:0011842	Abnormal skeletal morphology
BRCA1	9606.ENSP00000418960	Monarch HPO	HP:0011844	Abnormal appendicular skeleton morphology
BRCA1	9606.ENSP00000418960	Monarch HPO	HP:0011893	Abnormal leukocyte count
BRCA1	9606.ENSP00000418960	Monarch HPO	HP:0011994	Abnormal atrial septum morphology
BRCA1	9606.ENSP00000418960	Monarch HPO	HP:0012041	Decreased fertility in males
BRCA1	9606.ENSP00000418960	Monarch HPO	HP:0012125	Prostate cancer
BRCA1	9606.ENSP00000418960	Monarch HPO	HP:0012210	Abnormal renal morphology
BRCA1	9606.ENSP00000418960	Monarch HPO	HP:0012211	Abnormal renal physiology
BRCA1	9606.ENSP00000418960	Monarch HPO	HP:0012243	Abnormal reproductive system morphology
BRCA1	9606.ENSP00000418960	Monarch HPO	HP:0012372	Abnormal eye morphology
BRCA1	9606.ENSP00000418960	Monarch HPO	HP:0012373	Abnormal eye physiology
BRCA1	9606.ENSP00000418960	Monarch HPO	HP:0012443	Abnormality of brain morphology
BRCA1	9606.ENSP00000418960	Monarch HPO	HP:0012471	Thick vermilion border
BRCA1	9606.ENSP00000418960	Monarch HPO	HP:0012638	Abnormal nervous system physiology
BRCA1	9606.ENSP00000418960	Monarch HPO	HP:0012639	Abnormal nervous system morphology
BRCA1	9606.ENSP00000418960	Monarch HPO	HP:0012718	Morphological abnormality of the gastrointestinal tract
BRCA1	9606.ENSP00000418960	Monarch HPO	HP:0012745	Short palpebral fissure
BRCA1	9606.ENSP00000418960	Monarch HPO	HP:0012758	Neurodevelopmental delay
BRCA1	9606.ENSP00000418960	Monarch HPO	HP:0012759	Neurodevelopmental abnormality
BRCA1	9606.ENSP00000418960	Monarch HPO	HP:0012848	Small intestinal stenosis
BRCA1	9606.ENSP00000418960	Monarch HPO	HP:0012874	Abnormal male reproductive system physiology
BRCA1	9606.ENSP00000418960	Monarch HPO	HP:0025015	Abnormal vascular morphology
BRCA1	9606.ENSP00000418960	Monarch HPO	HP:0025031	Abnormality of the digestive system
BRCA1	9606.ENSP00000418960	Monarch HPO	HP:0025354	Abnormal cellular phenotype
BRCA1	9606.ENSP00000418960	Monarch HPO	HP:0030084	Clinodactyly
BRCA1	9606.ENSP00000418960	Monarch HPO	HP:0030311	Lower extremity joint dislocation
BRCA1	9606.ENSP00000418960	Monarch HPO	HP:0030406	Primary peritoneal carcinoma
BRCA1	9606.ENSP00000418960	Monarch HPO	HP:0030669	Abnormal ocular adnexa morphology
BRCA1	9606.ENSP00000418960	Monarch HPO	HP:0030680	Abnormality of cardiovascular system morphology
BRCA1	9606.ENSP00000418960	Monarch HPO	HP:0030791	Abnormal jaw morphology
BRCA1	9606.ENSP00000418960	Monarch HPO	HP:0031093	Abnormal breast morphology
BRCA1	9606.ENSP00000418960	Monarch HPO	HP:0031105	Abnormal uterus morphology
BRCA1	9606.ENSP00000418960	Monarch HPO	HP:0031703	Abnormal ear morphology
BRCA1	9606.ENSP00000418960	Monarch HPO	HP:0031816	Abnormal oral morphology
BRCA1	9606.ENSP00000418960	Monarch HPO	HP:0031826	Abnormal reflex
BRCA1	9606.ENSP00000418960	Monarch HPO	HP:0031910	Abnormal cranial nerve physiology
BRCA1	9606.ENSP00000418960	Monarch HPO	HP:0032039	Abnormality of the ocular adnexa
BRCA1	9606.ENSP00000418960	Monarch HPO	HP:0032076	Abnormal male urethral meatus morphology
BRCA1	9606.ENSP00000418960	Monarch HPO	HP:0033019	Male reproductive system neoplasm
BRCA1	9606.ENSP00000418960	Monarch HPO	HP:0033353	Abnormal blood vessel morphology
BRCA1	9606.ENSP00000418960	Monarch HPO	HP:0040012	Chromosome breakage
BRCA1	9606.ENSP00000418960	Monarch HPO	HP:0040019	Finger clinodactyly
BRCA1	9606.ENSP00000418960	Monarch HPO	HP:0040064	Abnormality of limbs
BRCA1	9606.ENSP00000418960	Monarch HPO	HP:0040068	Abnormality of limb bone
BRCA1	9606.ENSP00000418960	Monarch HPO	HP:0040069	Abnormal lower limb bone morphology
BRCA1	9606.ENSP00000418960	Monarch HPO	HP:0040070	Abnormal upper limb bone morphology
BRCA1	9606.ENSP00000418960	Monarch HPO	HP:0040071	Abnormal morphology of ulna
BRCA1	9606.ENSP00000418960	Monarch HPO	HP:0040072	Abnormality of forearm bone
BRCA1	9606.ENSP00000418960	Monarch HPO	HP:0040073	Abnormal forearm bone morphology
BRCA1	9606.ENSP00000418960	Monarch HPO	HP:0045005	Neural tube defect
BRCA1	9606.ENSP00000418960	Monarch HPO	HP:0045058	Abnormality of the testis size
BRCA1	9606.ENSP00000418960	Monarch HPO	HP:0045060	Aplasia/hypoplasia involving bones of the extremities
BRCA1	9606.ENSP00000418960	Monarch HPO	HP:0100013	Neoplasm of the breast
BRCA1	9606.ENSP00000418960	Monarch HPO	HP:0100022	Abnormality of movement
BRCA1	9606.ENSP00000418960	Monarch HPO	HP:0100026	Arteriovenous malformation
BRCA1	9606.ENSP00000418960	Monarch HPO	HP:0100491	Abnormality of lower limb joint
BRCA1	9606.ENSP00000418960	Monarch HPO	HP:0100542	Abnormal localization of kidney
BRCA1	9606.ENSP00000418960	Monarch HPO	HP:0100543	Cognitive impairment
BRCA1	9606.ENSP00000418960	Monarch HPO	HP:0100587	Abnormal preputium morphology
BRCA1	9606.ENSP00000418960	Monarch HPO	HP:0100615	Ovarian neoplasm
BRCA1	9606.ENSP00000418960	Monarch HPO	HP:0100627	Displacement of the urethral meatus
BRCA1	9606.ENSP00000418960	Monarch HPO	HP:0100736	Abnormal soft palate morphology
BRCA1	9606.ENSP00000418960	Monarch HPO	HP:0100760	Clubbing of toes
BRCA1	9606.ENSP00000418960	Monarch HPO	HP:0100787	Prostate neoplasm
BRCA1	9606.ENSP00000418960	Monarch HPO	HP:0100790	Hernia
BRCA1	9606.ENSP00000418960	Monarch HPO	HP:0100867	Duodenal stenosis
BRCA1	9606.ENSP00000418960	Monarch HPO	HP:0100887	Abnormality of globe size
BRCA1	9606.ENSP00000418960	Monarch HPO	HP:0200005	Abnormal shape of the palpebral fissure
BRCA1	9606.ENSP00000418960	Monarch HPO	HP:0410043	Abnormal neural tube morphology
BRCA1	9606.ENSP00000418960	Monarch HPO	Orphanet:109011	Non-syndromic limb malformation
BRCA1	9606.ENSP00000418960	Monarch HPO	Orphanet:183524	Rare genetic bone disease
BRCA1	9606.ENSP00000418960	Monarch HPO	Orphanet:183530	Rare genetic developmental defect during embryogenesis
BRCA1	9606.ENSP00000418960	Monarch HPO	Orphanet:183536	Genetic congenital limb malformation
BRCA1	9606.ENSP00000418960	Monarch HPO	Orphanet:404568	Dysostosis of genetic origin
BRCA1	9606.ENSP00000418960	Monarch HPO	Orphanet:404571	Dysostosis of genetic origin with limb anomaly as a major feature
BRCA1	9606.ENSP00000418960	Monarch HPO	Orphanet:404584	Rare genetic bone development disorder
BRCA1	9606.ENSP00000418960	Monarch HPO	Orphanet:90025	Syndactyly
BRCA1	9606.ENSP00000418960	Monarch HPO	Orphanet:93458	Non-syndromic polydactyly, syndactyly and/or hyperphalangy
BRCA1	9606.ENSP00000418960	UniProt Keywords	KW-0007	Acetylation
BRCA1	9606.ENSP00000418960	UniProt Keywords	KW-0010	Activator
BRCA1	9606.ENSP00000418960	UniProt Keywords	KW-0024	Alternative initiation
BRCA1	9606.ENSP00000418960	UniProt Keywords	KW-0025	Alternative splicing
BRCA1	9606.ENSP00000418960	UniProt Keywords	KW-0043	Tumor suppressor
BRCA1	9606.ENSP00000418960	UniProt Keywords	KW-0131	Cell cycle
BRCA1	9606.ENSP00000418960	UniProt Keywords	KW-0158	Chromosome
BRCA1	9606.ENSP00000418960	UniProt Keywords	KW-0225	Disease mutation
BRCA1	9606.ENSP00000418960	UniProt Keywords	KW-0227	DNA damage
BRCA1	9606.ENSP00000418960	UniProt Keywords	KW-0233	DNA recombination
BRCA1	9606.ENSP00000418960	UniProt Keywords	KW-0234	DNA repair
BRCA1	9606.ENSP00000418960	UniProt Keywords	KW-0238	DNA-binding
BRCA1	9606.ENSP00000418960	UniProt Keywords	KW-0275	Fatty acid biosynthesis
BRCA1	9606.ENSP00000418960	UniProt Keywords	KW-0276	Fatty acid metabolism
BRCA1	9606.ENSP00000418960	UniProt Keywords	KW-0443	Lipid metabolism
BRCA1	9606.ENSP00000418960	UniProt Keywords	KW-0444	Lipid biosynthesis
BRCA1	9606.ENSP00000418960	UniProt Keywords	KW-0479	Metal-binding
BRCA1	9606.ENSP00000418960	UniProt Keywords	KW-0539	Nucleus
BRCA1	9606.ENSP00000418960	UniProt Keywords	KW-0597	Phosphoprotein
BRCA1	9606.ENSP00000418960	UniProt Keywords	KW-0621	Polymorphism
BRCA1	9606.ENSP00000418960	UniProt Keywords	KW-0677	Repeat
BRCA1	9606.ENSP00000418960	UniProt Keywords	KW-0804	Transcription
BRCA1	9606.ENSP00000418960	UniProt Keywords	KW-0805	Transcription regulation
BRCA1	9606.ENSP00000418960	UniProt Keywords	KW-0808	Transferase
BRCA1	9606.ENSP00000418960	UniProt Keywords	KW-0832	Ubl conjugation
BRCA1	9606.ENSP00000418960	UniProt Keywords	KW-0833	Ubl conjugation pathway
BRCA1	9606.ENSP00000418960	UniProt Keywords	KW-0862	Zinc
BRCA1	9606.ENSP00000418960	UniProt Keywords	KW-0863	Zinc-finger
BRCA1	9606.ENSP00000418960	UniProt Keywords	KW-0923	Fanconi anemia
BRCA1	9606.ENSP00000418960	UniProt Keywords	KW-0963	Cytoplasm
BRCA1	9606.ENSP00000418960	UniProt Keywords	KW-1017	Isopeptide bond
BRCA1	9606.ENSP00000418960	UniProt Keywords	KW-9995	Disease
BRCA1	9606.ENSP00000418960	Pfam	PF00097	Zinc finger, C3HC4 type (RING finger)
BRCA1	9606.ENSP00000418960	Pfam	PF00533	BRCA1 C Terminus (BRCT) domain
BRCA1	9606.ENSP00000418960	Pfam	PF12820	Serine-rich domain associated with BRCT
BRCA1	9606.ENSP00000418960	Pfam	PF13445	RING-type zinc-finger
BRCA1	9606.ENSP00000418960	Pfam	PF13639	Ring finger domain
BRCA1	9606.ENSP00000418960	Pfam	PF13920	Zinc finger, C3HC4 type (RING finger)
BRCA1	9606.ENSP00000418960	Pfam	PF13923	Zinc finger, C3HC4 type (RING finger)
BRCA1	9606.ENSP00000418960	Pfam	PF15227	Zinc finger of c3hc4-type, ring
BRCA1	9606.ENSP00000418960	InterPro	IPR001357	BRCT domain
BRCA1	9606.ENSP00000418960	InterPro	IPR001841	Zinc finger, RING-type
BRCA1	9606.ENSP00000418960	InterPro	IPR011364	Breast cancer type 1 susceptibility protein (BRCA1)
BRCA1	9606.ENSP00000418960	InterPro	IPR013083	Zinc finger, RING/FYVE/PHD-type
BRCA1	9606.ENSP00000418960	InterPro	IPR017907	Zinc finger, RING-type, conserved site
BRCA1	9606.ENSP00000418960	InterPro	IPR018957	Zinc finger, C3HC4 RING-type
BRCA1	9606.ENSP00000418960	InterPro	IPR025994	BRCA1, serine-rich domain
BRCA1	9606.ENSP00000418960	InterPro	IPR031099	BRCA1-associated
BRCA1	9606.ENSP00000418960	InterPro	IPR036420	BRCT domain superfamily
BRCA1	9606.ENSP00000418960	SMART	SM00184	Ring finger
BRCA1	9606.ENSP00000418960	SMART	SM00292	Breast cancer carboxy-terminal domain
BUB1	9606.ENSP00000302530	GO Process	GO:0000003	Reproduction
BUB1	9606.ENSP00000302530	GO Process	GO:0000075	Cell cycle checkpoint
BUB1	9606.ENSP00000302530	GO Process	GO:0000278	Mitotic cell cycle
BUB1	9606.ENSP00000302530	GO Process	GO:0000280	Nuclear division
BUB1	9606.ENSP00000302530	GO Process	GO:0000819	Sister chromatid segregation
BUB1	9606.ENSP00000302530	GO Process	GO:0006464	Cellular protein modification process
BUB1	9606.ENSP00000302530	GO Process	GO:0006468	Protein phosphorylation
BUB1	9606.ENSP00000302530	GO Process	GO:0006793	Phosphorus metabolic process
BUB1	9606.ENSP00000302530	GO Process	GO:0006796	Phosphate-containing compound metabolic process
BUB1	9606.ENSP00000302530	GO Process	GO:0006807	Nitrogen compound metabolic process
BUB1	9606.ENSP00000302530	GO Process	GO:0006915	Apoptotic process
BUB1	9606.ENSP00000302530	GO Process	GO:0006996	Organelle organization
BUB1	9606.ENSP00000302530	GO Process	GO:0007049	Cell cycle
BUB1	9606.ENSP00000302530	GO Process	GO:0007059	Chromosome segregation
BUB1	9606.ENSP00000302530	GO Process	GO:0007062	Sister chromatid cohesion
BUB1	9606.ENSP00000302530	GO Process	GO:0007063	Regulation of sister chromatid cohesion
BUB1	9606.ENSP00000302530	GO Process	GO:0007088	Regulation of mitotic nuclear division
BUB1	9606.ENSP00000302530	GO Process	GO:0007093	Mitotic cell cycle checkpoint
BUB1	9606.ENSP00000302530	GO Process	GO:0007094	Mitotic spindle assembly checkpoint
BUB1	9606.ENSP00000302530	GO Process	GO:0007135	Meiosis ii
BUB1	9606.ENSP00000302530	GO Process	GO:0007346	Regulation of mitotic cell cycle
BUB1	9606.ENSP00000302530	GO Process	GO:0008152	Metabolic process
BUB1	9606.ENSP00000302530	GO Process	GO:0008219	Cell death
BUB1	9606.ENSP00000302530	GO Process	GO:0008283	Cell population proliferation
BUB1	9606.ENSP00000302530	GO Process	GO:0009987	Cellular process
BUB1	9606.ENSP00000302530	GO Process	GO:0010564	Regulation of cell cycle process
BUB1	9606.ENSP00000302530	GO Process	GO:0010639	Negative regulation of organelle organization
BUB1	9606.ENSP00000302530	GO Process	GO:0010948	Negative regulation of cell cycle process
BUB1	9606.ENSP00000302530	GO Process	GO:0010965	Regulation of mitotic sister chromatid separation
BUB1	9606.ENSP00000302530	GO Process	GO:0012501	Programmed cell death
BUB1	9606.ENSP00000302530	GO Process	GO:0016032	Viral process
BUB1	9606.ENSP00000302530	GO Process	GO:0016043	Cellular component organization
BUB1	9606.ENSP00000302530	GO Process	GO:0016310	Phosphorylation
BUB1	9606.ENSP00000302530	GO Process	GO:0019538	Protein metabolic process
BUB1	9606.ENSP00000302530	GO Process	GO:0022402	Cell cycle process
BUB1	9606.ENSP00000302530	GO Process	GO:0022414	Reproductive process
BUB1	9606.ENSP00000302530	GO Process	GO:0030071	Regulation of mitotic metaphase/anaphase transition
BUB1	9606.ENSP00000302530	GO Process	GO:0031577	Spindle checkpoint
BUB1	9606.ENSP00000302530	GO Process	GO:0033043	Regulation of organelle organization
BUB1	9606.ENSP00000302530	GO Process	GO:0033044	Regulation of chromosome organization
BUB1	9606.ENSP00000302530	GO Process	GO:0033045	Regulation of sister chromatid segregation
BUB1	9606.ENSP00000302530	GO Process	GO:0033046	Negative regulation of sister chromatid segregation
BUB1	9606.ENSP00000302530	GO Process	GO:0033047	Regulation of mitotic sister chromatid segregation
BUB1	9606.ENSP00000302530	GO Process	GO:0033048	Negative regulation of mitotic sister chromatid segregation
BUB1	9606.ENSP00000302530	GO Process	GO:0036211	Protein modification process
BUB1	9606.ENSP00000302530	GO Process	GO:0043170	Macromolecule metabolic process
BUB1	9606.ENSP00000302530	GO Process	GO:0043412	Macromolecule modification
BUB1	9606.ENSP00000302530	GO Process	GO:0044237	Cellular metabolic process
BUB1	9606.ENSP00000302530	GO Process	GO:0044238	Primary metabolic process
BUB1	9606.ENSP00000302530	GO Process	GO:0044260	Cellular macromolecule metabolic process
BUB1	9606.ENSP00000302530	GO Process	GO:0044267	Cellular protein metabolic process
BUB1	9606.ENSP00000302530	GO Process	GO:0044403	Symbiotic process
BUB1	9606.ENSP00000302530	GO Process	GO:0044419	Interspecies interaction between organisms
BUB1	9606.ENSP00000302530	GO Process	GO:0045132	Meiotic chromosome segregation
BUB1	9606.ENSP00000302530	GO Process	GO:0045144	Meiotic sister chromatid segregation
BUB1	9606.ENSP00000302530	GO Process	GO:0045786	Negative regulation of cell cycle
BUB1	9606.ENSP00000302530	GO Process	GO:0045839	Negative regulation of mitotic nuclear division
BUB1	9606.ENSP00000302530	GO Process	GO:0045841	Negative regulation of mitotic metaphase/anaphase transition
BUB1	9606.ENSP00000302530	GO Process	GO:0045930	Negative regulation of mitotic cell cycle
BUB1	9606.ENSP00000302530	GO Process	GO:0048285	Organelle fission
BUB1	9606.ENSP00000302530	GO Process	GO:0048519	Negative regulation of biological process
BUB1	9606.ENSP00000302530	GO Process	GO:0048523	Negative regulation of cellular process
BUB1	9606.ENSP00000302530	GO Process	GO:0050789	Regulation of biological process
BUB1	9606.ENSP00000302530	GO Process	GO:0050794	Regulation of cellular process
BUB1	9606.ENSP00000302530	GO Process	GO:0051128	Regulation of cellular component organization
BUB1	9606.ENSP00000302530	GO Process	GO:0051129	Negative regulation of cellular component organization
BUB1	9606.ENSP00000302530	GO Process	GO:0051177	Meiotic sister chromatid cohesion
BUB1	9606.ENSP00000302530	GO Process	GO:0051276	Chromosome organization
BUB1	9606.ENSP00000302530	GO Process	GO:0051301	Cell division
BUB1	9606.ENSP00000302530	GO Process	GO:0051321	Meiotic cell cycle
BUB1	9606.ENSP00000302530	GO Process	GO:0051726	Regulation of cell cycle
BUB1	9606.ENSP00000302530	GO Process	GO:0051754	Meiotic sister chromatid cohesion, centromeric
BUB1	9606.ENSP00000302530	GO Process	GO:0051783	Regulation of nuclear division
BUB1	9606.ENSP00000302530	GO Process	GO:0051784	Negative regulation of nuclear division
BUB1	9606.ENSP00000302530	GO Process	GO:0051983	Regulation of chromosome segregation
BUB1	9606.ENSP00000302530	GO Process	GO:0051985	Negative regulation of chromosome segregation
BUB1	9606.ENSP00000302530	GO Process	GO:0061983	Meiosis ii cell cycle process
BUB1	9606.ENSP00000302530	GO Process	GO:0065007	Biological regulation
BUB1	9606.ENSP00000302530	GO Process	GO:0070192	Chromosome organization involved in meiotic cell cycle
BUB1	9606.ENSP00000302530	GO Process	GO:0070601	Centromeric sister chromatid cohesion
BUB1	9606.ENSP00000302530	GO Process	GO:0071173	Spindle assembly checkpoint
BUB1	9606.ENSP00000302530	GO Process	GO:0071174	Mitotic spindle checkpoint
BUB1	9606.ENSP00000302530	GO Process	GO:0071704	Organic substance metabolic process
BUB1	9606.ENSP00000302530	GO Process	GO:0071840	Cellular component organization or biogenesis
BUB1	9606.ENSP00000302530	GO Process	GO:0098813	Nuclear chromosome segregation
BUB1	9606.ENSP00000302530	GO Process	GO:0140013	Meiotic nuclear division
BUB1	9606.ENSP00000302530	GO Process	GO:1901564	Organonitrogen compound metabolic process
BUB1	9606.ENSP00000302530	GO Process	GO:1901987	Regulation of cell cycle phase transition
BUB1	9606.ENSP00000302530	GO Process	GO:1901988	Negative regulation of cell cycle phase transition
BUB1	9606.ENSP00000302530	GO Process	GO:1901990	Regulation of mitotic cell cycle phase transition
BUB1	9606.ENSP00000302530	GO Process	GO:1901991	Negative regulation of mitotic cell cycle phase transition
BUB1	9606.ENSP00000302530	GO Process	GO:1902099	Regulation of metaphase/anaphase transition of cell cycle
BUB1	9606.ENSP00000302530	GO Process	GO:1902100	Negative regulation of metaphase/anaphase transition of cell cycle
BUB1	9606.ENSP00000302530	GO Process	GO:1903046	Meiotic cell cycle process
BUB1	9606.ENSP00000302530	GO Process	GO:1903047	Mitotic cell cycle process
BUB1	9606.ENSP00000302530	GO Process	GO:1905818	Regulation of chromosome separation
BUB1	9606.ENSP00000302530	GO Process	GO:1905819	Negative regulation of chromosome separation
BUB1	9606.ENSP00000302530	GO Process	GO:2000816	Negative regulation of mitotic sister chromatid separation
BUB1	9606.ENSP00000302530	GO Process	GO:2001251	Negative regulation of chromosome organization
BUB1	9606.ENSP00000302530	GO Function	GO:0000166	Nucleotide binding
BUB1	9606.ENSP00000302530	GO Function	GO:0003824	Catalytic activity
BUB1	9606.ENSP00000302530	GO Function	GO:0004672	Protein kinase activity
BUB1	9606.ENSP00000302530	GO Function	GO:0004674	Protein serine/threonine kinase activity
BUB1	9606.ENSP00000302530	GO Function	GO:0005488	Binding
BUB1	9606.ENSP00000302530	GO Function	GO:0005524	ATP binding
BUB1	9606.ENSP00000302530	GO Function	GO:0016301	Kinase activity
BUB1	9606.ENSP00000302530	GO Function	GO:0016740	Transferase activity
BUB1	9606.ENSP00000302530	GO Function	GO:0016772	Transferase activity, transferring phosphorus-containing groups
BUB1	9606.ENSP00000302530	GO Function	GO:0016773	Phosphotransferase activity, alcohol group as acceptor
BUB1	9606.ENSP00000302530	GO Function	GO:0017076	Purine nucleotide binding
BUB1	9606.ENSP00000302530	GO Function	GO:0030554	Adenyl nucleotide binding
BUB1	9606.ENSP00000302530	GO Function	GO:0032553	Ribonucleotide binding
BUB1	9606.ENSP00000302530	GO Function	GO:0032555	Purine ribonucleotide binding
BUB1	9606.ENSP00000302530	GO Function	GO:0032559	Adenyl ribonucleotide binding
BUB1	9606.ENSP00000302530	GO Function	GO:0035639	Purine ribonucleoside triphosphate binding
BUB1	9606.ENSP00000302530	GO Function	GO:0036094	Small molecule binding
BUB1	9606.ENSP00000302530	GO Function	GO:0043167	Ion binding
BUB1	9606.ENSP00000302530	GO Function	GO:0043168	Anion binding
BUB1	9606.ENSP00000302530	GO Function	GO:0097159	Organic cyclic compound binding
BUB1	9606.ENSP00000302530	GO Function	GO:0097367	Carbohydrate derivative binding
BUB1	9606.ENSP00000302530	GO Function	GO:0140096	Catalytic activity, acting on a protein
BUB1	9606.ENSP00000302530	GO Function	GO:1901265	Nucleoside phosphate binding
BUB1	9606.ENSP00000302530	GO Function	GO:1901363	Heterocyclic compound binding
BUB1	9606.ENSP00000302530	GO Component	GO:0000228	Nuclear chromosome
BUB1	9606.ENSP00000302530	GO Component	GO:0000775	Chromosome, centromeric region
BUB1	9606.ENSP00000302530	GO Component	GO:0000776	Kinetochore
BUB1	9606.ENSP00000302530	GO Component	GO:0000777	Condensed chromosome kinetochore
BUB1	9606.ENSP00000302530	GO Component	GO:0000778	Condensed nuclear chromosome kinetochore
BUB1	9606.ENSP00000302530	GO Component	GO:0000779	Condensed chromosome, centromeric region
BUB1	9606.ENSP00000302530	GO Component	GO:0000780	Condensed nuclear chromosome, centromeric region
BUB1	9606.ENSP00000302530	GO Component	GO:0000793	Condensed chromosome
BUB1	9606.ENSP00000302530	GO Component	GO:0000794	Condensed nuclear chromosome
BUB1	9606.ENSP00000302530	GO Component	GO:0000940	Condensed chromosome outer kinetochore
BUB1	9606.ENSP00000302530	GO Component	GO:0000942	Condensed nuclear chromosome outer kinetochore
BUB1	9606.ENSP00000302530	GO Component	GO:0005622	Intracellular
BUB1	9606.ENSP00000302530	GO Component	GO:0005634	Nucleus
BUB1	9606.ENSP00000302530	GO Component	GO:0005654	Nucleoplasm
BUB1	9606.ENSP00000302530	GO Component	GO:0005694	Chromosome
BUB1	9606.ENSP00000302530	GO Component	GO:0005737	Cytoplasm
BUB1	9606.ENSP00000302530	GO Component	GO:0005829	Cytosol
BUB1	9606.ENSP00000302530	GO Component	GO:0016020	Membrane
BUB1	9606.ENSP00000302530	GO Component	GO:0031974	Membrane-enclosed lumen
BUB1	9606.ENSP00000302530	GO Component	GO:0031981	Nuclear lumen
BUB1	9606.ENSP00000302530	GO Component	GO:0032991	Protein-containing complex
BUB1	9606.ENSP00000302530	GO Component	GO:0043226	Organelle
BUB1	9606.ENSP00000302530	GO Component	GO:0043227	Membrane-bounded organelle
BUB1	9606.ENSP00000302530	GO Component	GO:0043228	Non-membrane-bounded organelle
BUB1	9606.ENSP00000302530	GO Component	GO:0043229	Intracellular organelle
BUB1	9606.ENSP00000302530	GO Component	GO:0043231	Intracellular membrane-bounded organelle
BUB1	9606.ENSP00000302530	GO Component	GO:0043232	Intracellular non-membrane-bounded organelle
BUB1	9606.ENSP00000302530	GO Component	GO:0043233	Organelle lumen
BUB1	9606.ENSP00000302530	GO Component	GO:0070013	Intracellular organelle lumen
BUB1	9606.ENSP00000302530	GO Component	GO:0098687	Chromosomal region
BUB1	9606.ENSP00000302530	GO Component	GO:0099080	Supramolecular complex
BUB1	9606.ENSP00000302530	GO Component	GO:0110165	Cellular anatomical entity
BUB1	9606.ENSP00000302530	STRING clusters	CL:4847	Mitotic Spindle Checkpoint, and mitotic nuclear division
BUB1	9606.ENSP00000302530	STRING clusters	CL:4849	Mitotic Spindle Checkpoint, and mitotic nuclear division
BUB1	9606.ENSP00000302530	STRING clusters	CL:5077	Conversion from APC/C:Cdc20 to APC/C:Cdh1 in late anaphase, and Regulation of sister chromatid separation at the metaphase-anaphase transition
BUB1	9606.ENSP00000302530	STRING clusters	CL:5079	Inactivation of APC/C via direct inhibition of the APC/C complex, and Regulation of sister chromatid separation at the metaphase-anaphase transition
BUB1	9606.ENSP00000302530	STRING clusters	CL:5113	Regulation of sister chromatid separation at the metaphase-anaphase transition
BUB1	9606.ENSP00000302530	Reactome	HSA-141424	Amplification of signal from the kinetochores
BUB1	9606.ENSP00000302530	Reactome	HSA-141444	Amplification of signal from unattached kinetochores via a MAD2 inhibitory signal
BUB1	9606.ENSP00000302530	Reactome	HSA-162582	Signal Transduction
BUB1	9606.ENSP00000302530	Reactome	HSA-1640170	Cell Cycle
BUB1	9606.ENSP00000302530	Reactome	HSA-194315	Signaling by Rho GTPases
BUB1	9606.ENSP00000302530	Reactome	HSA-195258	RHO GTPase Effectors
BUB1	9606.ENSP00000302530	Reactome	HSA-2467813	Separation of Sister Chromatids
BUB1	9606.ENSP00000302530	Reactome	HSA-2500257	Resolution of Sister Chromatid Cohesion
BUB1	9606.ENSP00000302530	Reactome	HSA-2555396	Mitotic Metaphase and Anaphase
BUB1	9606.ENSP00000302530	Reactome	HSA-5663220	RHO GTPases Activate Formins
BUB1	9606.ENSP00000302530	Reactome	HSA-68877	Mitotic Prometaphase
BUB1	9606.ENSP00000302530	Reactome	HSA-68882	Mitotic Anaphase
BUB1	9606.ENSP00000302530	Reactome	HSA-68886	M Phase
BUB1	9606.ENSP00000302530	Reactome	HSA-69278	Cell Cycle, Mitotic
BUB1	9606.ENSP00000302530	Reactome	HSA-69618	Mitotic Spindle Checkpoint
BUB1	9606.ENSP00000302530	Reactome	HSA-69620	Cell Cycle Checkpoints
BUB1	9606.ENSP00000302530	Reactome	HSA-9648025	EML4 and NUDC in mitotic spindle formation
BUB1	9606.ENSP00000302530	WikiPathways	WP179	Cell cycle
BUB1	9606.ENSP00000302530	WikiPathways	WP3878	ATM signaling in development and disease
BUB1	9606.ENSP00000302530	WikiPathways	WP4240	Regulation of sister chromatid separation at the metaphase-anaphase transition
BUB1	9606.ENSP00000302530	TISSUES	BTO:0000000	Tissues, cell types and enzyme sources
BUB1	9606.ENSP00000302530	TISSUES	BTO:0000042	Animal
BUB1	9606.ENSP00000302530	TISSUES	BTO:0000080	Male reproductive gland
BUB1	9606.ENSP00000302530	TISSUES	BTO:0000081	Reproductive system
BUB1	9606.ENSP00000302530	TISSUES	BTO:0000082	Male reproductive system
BUB1	9606.ENSP00000302530	TISSUES	BTO:0000083	Female reproductive system
BUB1	9606.ENSP00000302530	TISSUES	BTO:0000174	Embryonic structure
BUB1	9606.ENSP00000302530	TISSUES	BTO:0000254	Female reproductive gland
BUB1	9606.ENSP00000302530	TISSUES	BTO:0000284	Organism form
BUB1	9606.ENSP00000302530	TISSUES	BTO:0000379	Embryo
BUB1	9606.ENSP00000302530	TISSUES	BTO:0000522	Gland
BUB1	9606.ENSP00000302530	TISSUES	BTO:0000534	Gonad
BUB1	9606.ENSP00000302530	TISSUES	BTO:0000580	Blood cancer cell
BUB1	9606.ENSP00000302530	TISSUES	BTO:0000744	Lymphocytic leukemia cell
BUB1	9606.ENSP00000302530	TISSUES	BTO:0001271	Leukemia cell
BUB1	9606.ENSP00000302530	TISSUES	BTO:0001363	Testis
BUB1	9606.ENSP00000302530	TISSUES	BTO:0001488	Endocrine gland
BUB1	9606.ENSP00000302530	TISSUES	BTO:0001489	Whole body
BUB1	9606.ENSP00000302530	TISSUES	BTO:0003091	Urogenital system
BUB1	9606.ENSP00000302530	TISSUES	BTO:0003096	Internal male genital organ
BUB1	9606.ENSP00000302530	COMPARTMENTS	GOCC:0000228	Nuclear chromosome
BUB1	9606.ENSP00000302530	COMPARTMENTS	GOCC:0000775	Chromosome, centromeric region
BUB1	9606.ENSP00000302530	COMPARTMENTS	GOCC:0000776	Kinetochore
BUB1	9606.ENSP00000302530	COMPARTMENTS	GOCC:0000777	Condensed chromosome kinetochore
BUB1	9606.ENSP00000302530	COMPARTMENTS	GOCC:0000778	Condensed nuclear chromosome kinetochore
BUB1	9606.ENSP00000302530	COMPARTMENTS	GOCC:0000779	Condensed chromosome, centromeric region
BUB1	9606.ENSP00000302530	COMPARTMENTS	GOCC:0000780	Condensed nuclear chromosome, centromeric region
BUB1	9606.ENSP00000302530	COMPARTMENTS	GOCC:0000793	Condensed chromosome
BUB1	9606.ENSP00000302530	COMPARTMENTS	GOCC:0000794	Condensed nuclear chromosome
BUB1	9606.ENSP00000302530	COMPARTMENTS	GOCC:0000940	Condensed chromosome outer kinetochore
BUB1	9606.ENSP00000302530	COMPARTMENTS	GOCC:0000942	Condensed nuclear chromosome outer kinetochore
BUB1	9606.ENSP00000302530	COMPARTMENTS	GOCC:0005622	Intracellular
BUB1	9606.ENSP00000302530	COMPARTMENTS	GOCC:0005634	Nucleus
BUB1	9606.ENSP00000302530	COMPARTMENTS	GOCC:0005654	Nucleoplasm
BUB1	9606.ENSP00000302530	COMPARTMENTS	GOCC:0005694	Chromosome
BUB1	9606.ENSP00000302530	COMPARTMENTS	GOCC:0005737	Cytoplasm
BUB1	9606.ENSP00000302530	COMPARTMENTS	GOCC:0005829	Cytosol
BUB1	9606.ENSP00000302530	COMPARTMENTS	GOCC:0031974	Membrane-enclosed lumen
BUB1	9606.ENSP00000302530	COMPARTMENTS	GOCC:0031981	Nuclear lumen
BUB1	9606.ENSP00000302530	COMPARTMENTS	GOCC:0032991	Protein-containing complex
BUB1	9606.ENSP00000302530	COMPARTMENTS	GOCC:0033597	Mitotic checkpoint complex
BUB1	9606.ENSP00000302530	COMPARTMENTS	GOCC:0043226	Organelle
BUB1	9606.ENSP00000302530	COMPARTMENTS	GOCC:0043227	Membrane-bounded organelle
BUB1	9606.ENSP00000302530	COMPARTMENTS	GOCC:0043228	Non-membrane-bounded organelle
BUB1	9606.ENSP00000302530	COMPARTMENTS	GOCC:0043229	Intracellular organelle
BUB1	9606.ENSP00000302530	COMPARTMENTS	GOCC:0043231	Intracellular membrane-bounded organelle
BUB1	9606.ENSP00000302530	COMPARTMENTS	GOCC:0043232	Intracellular non-membrane-bounded organelle
BUB1	9606.ENSP00000302530	COMPARTMENTS	GOCC:0043233	Organelle lumen
BUB1	9606.ENSP00000302530	COMPARTMENTS	GOCC:0070013	Intracellular organelle lumen
BUB1	9606.ENSP00000302530	COMPARTMENTS	GOCC:0070090	Metaphase plate
BUB1	9606.ENSP00000302530	COMPARTMENTS	GOCC:0098687	Chromosomal region
BUB1	9606.ENSP00000302530	COMPARTMENTS	GOCC:0099080	Supramolecular complex
BUB1	9606.ENSP00000302530	COMPARTMENTS	GOCC:0110165	Cellular anatomical entity
BUB1	9606.ENSP00000302530	COMPARTMENTS	GOCC:1990706	MAD1 complex
BUB1	9606.ENSP00000302530	Monarch HPO	EFO:0004305	Erythrocyte count
BUB1	9606.ENSP00000302530	Monarch HPO	EFO:0004306	Erythrocyte indices
BUB1	9606.ENSP00000302530	Monarch HPO	EFO:0004503	Hematological measurement
BUB1	9606.ENSP00000302530	Monarch HPO	EFO:0004586	Complete blood cell count
BUB1	9606.ENSP00000302530	Monarch HPO	EFO:0005047	Erythrocyte measurement
BUB1	9606.ENSP00000302530	Monarch HPO	HP:0000003	Multicystic kidney dysplasia
BUB1	9606.ENSP00000302530	Monarch HPO	HP:0000008	Abnormal morphology of female internal genitalia
BUB1	9606.ENSP00000302530	Monarch HPO	HP:0000062	Ambiguous genitalia
BUB1	9606.ENSP00000302530	Monarch HPO	HP:0000077	Abnormality of the kidney
BUB1	9606.ENSP00000302530	Monarch HPO	HP:0000078	Abnormality of the genital system
BUB1	9606.ENSP00000302530	Monarch HPO	HP:0000079	Abnormality of the urinary system
BUB1	9606.ENSP00000302530	Monarch HPO	HP:0000107	Renal cyst
BUB1	9606.ENSP00000302530	Monarch HPO	HP:0000118	Phenotypic abnormality
BUB1	9606.ENSP00000302530	Monarch HPO	HP:0000119	Abnormality of the genitourinary system
BUB1	9606.ENSP00000302530	Monarch HPO	HP:0000130	Abnormality of the uterus
BUB1	9606.ENSP00000302530	Monarch HPO	HP:0000142	Abnormal vagina morphology
BUB1	9606.ENSP00000302530	Monarch HPO	HP:0000152	Abnormality of head or neck
BUB1	9606.ENSP00000302530	Monarch HPO	HP:0000153	Abnormality of the mouth
BUB1	9606.ENSP00000302530	Monarch HPO	HP:0000175	Cleft palate
BUB1	9606.ENSP00000302530	Monarch HPO	HP:0000202	Oral cleft
BUB1	9606.ENSP00000302530	Monarch HPO	HP:0000234	Abnormality of the head
BUB1	9606.ENSP00000302530	Monarch HPO	HP:0000252	Microcephaly
BUB1	9606.ENSP00000302530	Monarch HPO	HP:0000271	Abnormality of the face
BUB1	9606.ENSP00000302530	Monarch HPO	HP:0000277	Abnormal mandible morphology
BUB1	9606.ENSP00000302530	Monarch HPO	HP:0000286	Epicanthus
BUB1	9606.ENSP00000302530	Monarch HPO	HP:0000290	Abnormality of the forehead
BUB1	9606.ENSP00000302530	Monarch HPO	HP:0000315	Abnormality of the orbital region
BUB1	9606.ENSP00000302530	Monarch HPO	HP:0000325	Triangular face
BUB1	9606.ENSP00000302530	Monarch HPO	HP:0000340	Sloping forehead
BUB1	9606.ENSP00000302530	Monarch HPO	HP:0000347	Micrognathia
BUB1	9606.ENSP00000302530	Monarch HPO	HP:0000348	High forehead
BUB1	9606.ENSP00000302530	Monarch HPO	HP:0000356	Abnormality of the outer ear
BUB1	9606.ENSP00000302530	Monarch HPO	HP:0000358	Posteriorly rotated ears
BUB1	9606.ENSP00000302530	Monarch HPO	HP:0000364	Hearing abnormality
BUB1	9606.ENSP00000302530	Monarch HPO	HP:0000365	Hearing impairment
BUB1	9606.ENSP00000302530	Monarch HPO	HP:0000366	Abnormality of the nose
BUB1	9606.ENSP00000302530	Monarch HPO	HP:0000368	Low-set, posteriorly rotated ears
BUB1	9606.ENSP00000302530	Monarch HPO	HP:0000369	Low-set ears
BUB1	9606.ENSP00000302530	Monarch HPO	HP:0000445	Wide nose
BUB1	9606.ENSP00000302530	Monarch HPO	HP:0000457	Depressed nasal ridge
BUB1	9606.ENSP00000302530	Monarch HPO	HP:0000464	Abnormality of the neck
BUB1	9606.ENSP00000302530	Monarch HPO	HP:0000478	Abnormality of the eye
BUB1	9606.ENSP00000302530	Monarch HPO	HP:0000481	Abnormal cornea morphology
BUB1	9606.ENSP00000302530	Monarch HPO	HP:0000494	Downslanted palpebral fissures
BUB1	9606.ENSP00000302530	Monarch HPO	HP:0000501	Glaucoma
BUB1	9606.ENSP00000302530	Monarch HPO	HP:0000504	Abnormality of vision
BUB1	9606.ENSP00000302530	Monarch HPO	HP:0000517	Abnormality of the lens
BUB1	9606.ENSP00000302530	Monarch HPO	HP:0000518	Cataract
BUB1	9606.ENSP00000302530	Monarch HPO	HP:0000568	Microphthalmia
BUB1	9606.ENSP00000302530	Monarch HPO	HP:0000598	Abnormality of the ear
BUB1	9606.ENSP00000302530	Monarch HPO	HP:0000707	Abnormality of the nervous system
BUB1	9606.ENSP00000302530	Monarch HPO	HP:0000818	Abnormality of the endocrine system
BUB1	9606.ENSP00000302530	Monarch HPO	HP:0000820	Abnormality of the thyroid gland
BUB1	9606.ENSP00000302530	Monarch HPO	HP:0000821	Hypothyroidism
BUB1	9606.ENSP00000302530	Monarch HPO	HP:0000924	Abnormality of the skeletal system
BUB1	9606.ENSP00000302530	Monarch HPO	HP:0000929	Abnormal skull morphology
BUB1	9606.ENSP00000302530	Monarch HPO	HP:0000932	Abnormal posterior cranial fossa morphology
BUB1	9606.ENSP00000302530	Monarch HPO	HP:0000951	Abnormality of the skin
BUB1	9606.ENSP00000302530	Monarch HPO	HP:0000957	Cafe-au-lait spot
BUB1	9606.ENSP00000302530	Monarch HPO	HP:0000969	Edema
BUB1	9606.ENSP00000302530	Monarch HPO	HP:0001000	Abnormality of skin pigmentation
BUB1	9606.ENSP00000302530	Monarch HPO	HP:0001167	Abnormality of finger
BUB1	9606.ENSP00000302530	Monarch HPO	HP:0001197	Abnormality of prenatal development or birth
BUB1	9606.ENSP00000302530	Monarch HPO	HP:0001249	Intellectual disability
BUB1	9606.ENSP00000302530	Monarch HPO	HP:0001250	Seizure
BUB1	9606.ENSP00000302530	Monarch HPO	HP:0001252	Hypotonia
BUB1	9606.ENSP00000302530	Monarch HPO	HP:0001263	Global developmental delay
BUB1	9606.ENSP00000302530	Monarch HPO	HP:0001273	Abnormal corpus callosum morphology
BUB1	9606.ENSP00000302530	Monarch HPO	HP:0001305	Dandy-Walker malformation
BUB1	9606.ENSP00000302530	Monarch HPO	HP:0001320	Cerebellar vermis hypoplasia
BUB1	9606.ENSP00000302530	Monarch HPO	HP:0001321	Cerebellar hypoplasia
BUB1	9606.ENSP00000302530	Monarch HPO	HP:0001360	Holoprosencephaly
BUB1	9606.ENSP00000302530	Monarch HPO	HP:0001438	Abnormal abdomen morphology
BUB1	9606.ENSP00000302530	Monarch HPO	HP:0001507	Growth abnormality
BUB1	9606.ENSP00000302530	Monarch HPO	HP:0001510	Growth delay
BUB1	9606.ENSP00000302530	Monarch HPO	HP:0001511	Intrauterine growth retardation
BUB1	9606.ENSP00000302530	Monarch HPO	HP:0001541	Ascites
BUB1	9606.ENSP00000302530	Monarch HPO	HP:0001560	Abnormality of the amniotic fluid
BUB1	9606.ENSP00000302530	Monarch HPO	HP:0001561	Polyhydramnios
BUB1	9606.ENSP00000302530	Monarch HPO	HP:0001574	Abnormality of the integument
BUB1	9606.ENSP00000302530	Monarch HPO	HP:0001626	Abnormality of the cardiovascular system
BUB1	9606.ENSP00000302530	Monarch HPO	HP:0001627	Abnormal heart morphology
BUB1	9606.ENSP00000302530	Monarch HPO	HP:0001631	Atrial septal defect
[truncated: 26,518 more rows]
